# Supplementary material for: Potential Causal Relationship Between Extensive Lipid Profiles and Various Hair Loss Diseases: Evidence From Univariable and Multivariable Mendelian Randomization Analyses
Source: J Cosmet Dermatol. 2025 Apr 10;24(4):e70176. doi: 10.1111/jocd.70176 (PMC11984456; doi:10.1111/jocd.70176)
Supplement: Supplementary file 2 — Table S1. Summary of GWAS information for lipid‐related traits included in the study (N = 983). Table S2. Univariable mendelian randomization analysis results (N = 189). Table S3. Summary of GWAS information on exposures and outcomes in the study. Table S4. Univariable mendelian randomization analysis results for IVW positivity (N = 66). Table S5. Sensitivity analysis results for alopecia areata. Table S6. Sensitivity analysis results for androgenic alopecia. Table S7. Sensitivity analysis results for other non‐scarring hair loss. Table S8. Sensitivity analysis results for cicatricial alopecia [scarring hair loss]. Table S9. Multivariable Mendelian randomization estimates for HDL‐C, LDL‐C, and TG. Table S10. Multivariable MR‐PRESSO results for HDL‐C, LDL‐C, and TG. [file JOCD-24-e70176-s001.xlsx]

## Sheet: Supplementary Table 1
Supplementary Table 1 Summary of GWAS information for lipid-related traits included in the study (N = 983).
ID	Trait	nCase	Group_name	Year	Author	Consortium	Sex	PMID	Population	Unit	Sample_size	Build	nControl	Category	Subcategory	Ontology	Note	MR	Nsnp	Priority	Sd
ubm-b-77	IDP_T1_FAST_ROIs_R_juxtapos_lobule_cortex	NA	public	2021	Elliott LT	NA	Males and Females	33875891	European	NA	33219	HG19/GRCh37	NA	NA	NA	NA	UKB 25833 Volume of grey matter in Right Juxtapositional Lobule Cortex (formerly Supplementary Motor Cortex)	1	17103079	NA	NA
ubm-b-76	IDP_T1_FAST_ROIs_L_juxtapos_lobule_cortex	NA	public	2021	Elliott LT	NA	Males and Females	33875891	European	NA	33219	HG19/GRCh37	NA	NA	NA	NA	UKB 25832 Volume of grey matter in Left Juxtapositional Lobule Cortex (formerly Supplementary Motor Cortex)	1	17103079	NA	NA
ebi-a-GCST90104007	Familial combined hyperlipidemia defined by Mexico criteria	5153	public	2021	Trinder M	NA	NA	34906840	European	NA	349222	HG19/GRCh37	344069	NA	NA	NA	NA	1	14502301	NA	NA
ebi-a-GCST90104006	Familial combined hyperlipidemia defined by Consensus criteria	39961	public	2021	Trinder M	NA	NA	34906840	European	NA	349222	HG19/GRCh37	309261	NA	NA	NA	NA	1	14502301	NA	NA
ebi-a-GCST90104005	Familial combined hyperlipidemia defined by Dutch criteria	17485	public	2021	Trinder M	NA	NA	34906840	European	NA	349222	HG19/GRCh37	331737	NA	NA	NA	NA	1	14502301	NA	NA
ebi-a-GCST90104004	Familial combined hyperlipidemia defined by Goldstein criteria	1688	public	2021	Trinder M	NA	NA	34906840	European	NA	349222	HG19/GRCh37	347534	NA	NA	NA	NA	1	14502301	NA	NA
ebi-a-GCST90104003	Familial combined hyperlipidemia defined by Brunzell criteria	3838	public	2021	Trinder M	NA	NA	34906840	European	NA	349222	HG19/GRCh37	345384	NA	NA	NA	NA	1	14502301	NA	NA
ebi-a-GCST90101747	Total cholesterol levels	NA	public	2022	Choudhury A	NA	NA	35546142	Sub-Saharan African	NA	24612	HG19/GRCh37	NA	NA	NA	NA	NA	1	21307140	NA	NA
ebi-a-GCST90101746	High density lipoprotein cholesterol levels	NA	public	2022	Choudhury A	NA	NA	35546142	Sub-Saharan African	NA	24616	HG19/GRCh37	NA	NA	NA	NA	NA	1	21361416	NA	NA
ebi-a-GCST90101745	Low density lipoprotein cholesterol levels	NA	public	2022	Choudhury A	NA	NA	35546142	Sub-Saharan African	NA	24515	HG19/GRCh37	NA	NA	NA	NA	NA	1	21372748	NA	NA
ebi-a-GCST90101743	Total cholesterol levels	NA	public	2022	Choudhury A	NA	NA	35546142	Sub-Saharan African	NA	10486	HG19/GRCh37	NA	NA	NA	NA	NA	1	13930870	NA	NA
ebi-a-GCST90101742	High density lipoprotein cholesterol levels	NA	public	2022	Choudhury A	NA	NA	35546142	Sub-Saharan African	NA	10488	HG19/GRCh37	NA	NA	NA	NA	NA	1	13930782	NA	NA
ebi-a-GCST90101741	Low density lipoprotein cholesterol levels	NA	public	2022	Choudhury A	NA	NA	35546142	Sub-Saharan African	NA	10389	HG19/GRCh37	NA	NA	NA	NA	NA	1	13930785	NA	NA
ebi-a-GCST90093378	Dementia with Lewy bodies in APOE e4+ carriers	1180	public	2021	Kaivola K	NA	NA	35381062	European	NA	1837	HG19/GRCh37	657	NA	NA	NA	beta+se converted from OR+CI;	1	5912161	NA	NA
ebi-a-GCST90093051	Triglycerides to total lipids ratio in chylomicrons and extremely large VLDL	NA	public	2022	Richardson TG	NA	NA	35213538	European	NA	111638	HG19/GRCh37	NA	NA	NA	NA	NA	1	11590399	NA	NA
ebi-a-GCST90093050	Triglyceride levels in chylomicrons and extremely large VLDL	NA	public	2022	Richardson TG	NA	NA	35213538	European	NA	115082	HG19/GRCh37	NA	NA	NA	NA	NA	1	11590399	NA	NA
ebi-a-GCST90093049	Phospholipids to total lipids ratio in chylomicrons and extremely large VLDL	NA	public	2022	Richardson TG	NA	NA	35213538	European	NA	111638	HG19/GRCh37	NA	NA	NA	NA	NA	1	11590399	NA	NA
ebi-a-GCST90093048	Phospholipid levels in chylomicrons and extremely large VLDL	NA	public	2022	Richardson TG	NA	NA	35213538	European	NA	115082	HG19/GRCh37	NA	NA	NA	NA	NA	1	11590399	NA	NA
ebi-a-GCST90093047	Concentration of chylomicrons and extremely large VLDL particles	NA	public	2022	Richardson TG	NA	NA	35213538	European	NA	115082	HG19/GRCh37	NA	NA	NA	NA	NA	1	11590399	NA	NA
ebi-a-GCST90093046	Total lipid levels in chylomicrons and extremely large VLDL	NA	public	2022	Richardson TG	NA	NA	35213538	European	NA	115082	HG19/GRCh37	NA	NA	NA	NA	NA	1	11590399	NA	NA
ebi-a-GCST90093045	Free cholesterol to total lipids ratio in chylomicrons and extremely large VLDL	NA	public	2022	Richardson TG	NA	NA	35213538	European	NA	111638	HG19/GRCh37	NA	NA	NA	NA	NA	1	11590399	NA	NA
ebi-a-GCST90093044	Free cholesterol levels in chylomicrons and extremely large VLDL	NA	public	2022	Richardson TG	NA	NA	35213538	European	NA	115082	HG19/GRCh37	NA	NA	NA	NA	NA	1	11590399	NA	NA
ebi-a-GCST90093043	Cholesteryl esters to total lipids ratio in chylomicrons and extremely large VLDL	NA	public	2022	Richardson TG	NA	NA	35213538	European	NA	111638	HG19/GRCh37	NA	NA	NA	NA	NA	1	11590399	NA	NA
ebi-a-GCST90093042	Cholesteryl ester levels in chylomicrons and extremely large VLDL	NA	public	2022	Richardson TG	NA	NA	35213538	European	NA	115082	HG19/GRCh37	NA	NA	NA	NA	NA	1	11590399	NA	NA
ebi-a-GCST90093041	Cholesterol to total lipids ratio in chylomicrons and extremely large VLDL	NA	public	2022	Richardson TG	NA	NA	35213538	European	NA	111638	HG19/GRCh37	NA	NA	NA	NA	NA	1	11590399	NA	NA
ebi-a-GCST90093040	Cholesterol levels in chylomicrons and extremely large VLDL	NA	public	2022	Richardson TG	NA	NA	35213538	European	NA	115082	HG19/GRCh37	NA	NA	NA	NA	NA	1	11590399	NA	NA
ebi-a-GCST90093039	Triglycerides to total lipids ratio in very small VLDL	NA	public	2022	Richardson TG	NA	NA	35213538	European	NA	115082	HG19/GRCh37	NA	NA	NA	NA	NA	1	11590399	NA	NA
ebi-a-GCST90093038	Triglyceride levels in very small VLDL	NA	public	2022	Richardson TG	NA	NA	35213538	European	NA	115082	HG19/GRCh37	NA	NA	NA	NA	NA	1	11590399	NA	NA
ebi-a-GCST90093037	Phospholipids to total lipids ratio in very small VLDL	NA	public	2022	Richardson TG	NA	NA	35213538	European	NA	115082	HG19/GRCh37	NA	NA	NA	NA	NA	1	11590399	NA	NA
ebi-a-GCST90093036	Phospholipid levels in very small VLDL	NA	public	2022	Richardson TG	NA	NA	35213538	European	NA	115082	HG19/GRCh37	NA	NA	NA	NA	NA	1	11590399	NA	NA
ebi-a-GCST90093035	Concentration of very small VLDL particles	NA	public	2022	Richardson TG	NA	NA	35213538	European	NA	115082	HG19/GRCh37	NA	NA	NA	NA	NA	1	11590399	NA	NA
ebi-a-GCST90093034	Total lipid levels in very small VLDL	NA	public	2022	Richardson TG	NA	NA	35213538	European	NA	115082	HG19/GRCh37	NA	NA	NA	NA	NA	1	11590399	NA	NA
ebi-a-GCST90093033	Free cholesterol to total lipids ratio in very small VLDL	NA	public	2022	Richardson TG	NA	NA	35213538	European	NA	115082	HG19/GRCh37	NA	NA	NA	NA	NA	1	11590399	NA	NA
ebi-a-GCST90093032	Free cholesterol levels in very small VLDL	NA	public	2022	Richardson TG	NA	NA	35213538	European	NA	115082	HG19/GRCh37	NA	NA	NA	NA	NA	1	11590399	NA	NA
ebi-a-GCST90093031	Cholesteryl esters to total lipids ratio in very small VLDL	NA	public	2022	Richardson TG	NA	NA	35213538	European	NA	115082	HG19/GRCh37	NA	NA	NA	NA	NA	1	11590399	NA	NA
ebi-a-GCST90093030	Cholesteryl ester levels in very small VLDL	NA	public	2022	Richardson TG	NA	NA	35213538	European	NA	115082	HG19/GRCh37	NA	NA	NA	NA	NA	1	11590399	NA	NA
ebi-a-GCST90093029	Cholesterol to total lipids ratio in very small VLDL	NA	public	2022	Richardson TG	NA	NA	35213538	European	NA	115082	HG19/GRCh37	NA	NA	NA	NA	NA	1	11590399	NA	NA
ebi-a-GCST90093028	Cholesterol levels in very small VLDL	NA	public	2022	Richardson TG	NA	NA	35213538	European	NA	115082	HG19/GRCh37	NA	NA	NA	NA	NA	1	11590399	NA	NA
ebi-a-GCST90093027	Triglycerides to total lipids ratio in very large VLDL	NA	public	2022	Richardson TG	NA	NA	35213538	European	NA	114160	HG19/GRCh37	NA	NA	NA	NA	NA	1	11590399	NA	NA
ebi-a-GCST90093026	Triglyceride levels in very large VLDL	NA	public	2022	Richardson TG	NA	NA	35213538	European	NA	115082	HG19/GRCh37	NA	NA	NA	NA	NA	1	11590399	NA	NA
ebi-a-GCST90093025	Phospholipids to total lipids ratio in very large VLDL	NA	public	2022	Richardson TG	NA	NA	35213538	European	NA	114160	HG19/GRCh37	NA	NA	NA	NA	NA	1	11590399	NA	NA
ebi-a-GCST90093024	Phospholipid levels in very large VLDL	NA	public	2022	Richardson TG	NA	NA	35213538	European	NA	115082	HG19/GRCh37	NA	NA	NA	NA	NA	1	11590399	NA	NA
ebi-a-GCST90093023	Concentration of very large VLDL particles	NA	public	2022	Richardson TG	NA	NA	35213538	European	NA	115082	HG19/GRCh37	NA	NA	NA	NA	NA	1	11590399	NA	NA
ebi-a-GCST90093022	Total lipid levels in very large VLDL	NA	public	2022	Richardson TG	NA	NA	35213538	European	NA	115082	HG19/GRCh37	NA	NA	NA	NA	NA	1	11590399	NA	NA
ebi-a-GCST90093021	Free cholesterol to total lipids ratio in very large VLDL	NA	public	2022	Richardson TG	NA	NA	35213538	European	NA	114160	HG19/GRCh37	NA	NA	NA	NA	NA	1	11590399	NA	NA
ebi-a-GCST90093020	Free cholesterol levels in very large VLDL	NA	public	2022	Richardson TG	NA	NA	35213538	European	NA	115082	HG19/GRCh37	NA	NA	NA	NA	NA	1	11590399	NA	NA
ebi-a-GCST90093019	Cholesteryl esters to total lipids ratio in very large VLDL	NA	public	2022	Richardson TG	NA	NA	35213538	European	NA	114160	HG19/GRCh37	NA	NA	NA	NA	NA	1	11590399	NA	NA
ebi-a-GCST90093018	Cholesteryl ester levels in very large VLDL	NA	public	2022	Richardson TG	NA	NA	35213538	European	NA	115082	HG19/GRCh37	NA	NA	NA	NA	NA	1	11590399	NA	NA
ebi-a-GCST90093017	Cholesterol to total lipids ratio in very large VLDL	NA	public	2022	Richardson TG	NA	NA	35213538	European	NA	114160	HG19/GRCh37	NA	NA	NA	NA	NA	1	11590399	NA	NA
ebi-a-GCST90093016	Cholesterol levels in very large VLDL	NA	public	2022	Richardson TG	NA	NA	35213538	European	NA	115082	HG19/GRCh37	NA	NA	NA	NA	NA	1	11590399	NA	NA
ebi-a-GCST90093015	Triglycerides to total lipids ratio in very large HDL	NA	public	2022	Richardson TG	NA	NA	35213538	European	NA	115056	HG19/GRCh37	NA	NA	NA	NA	NA	1	11590399	NA	NA
ebi-a-GCST90093014	Triglyceride levels in very large HDL	NA	public	2022	Richardson TG	NA	NA	35213538	European	NA	115082	HG19/GRCh37	NA	NA	NA	NA	NA	1	11590399	NA	NA
ebi-a-GCST90093013	Phospholipids to total lipids ratio in very large HDL	NA	public	2022	Richardson TG	NA	NA	35213538	European	NA	115056	HG19/GRCh37	NA	NA	NA	NA	NA	1	11590399	NA	NA
ebi-a-GCST90093012	Phospholipid levels in very large HDL	NA	public	2022	Richardson TG	NA	NA	35213538	European	NA	115082	HG19/GRCh37	NA	NA	NA	NA	NA	1	11590399	NA	NA
ebi-a-GCST90093011	Concentration of very large HDL particles	NA	public	2022	Richardson TG	NA	NA	35213538	European	NA	115082	HG19/GRCh37	NA	NA	NA	NA	NA	1	11590399	NA	NA
ebi-a-GCST90093010	Total lipid levels in very large HDL	NA	public	2022	Richardson TG	NA	NA	35213538	European	NA	115082	HG19/GRCh37	NA	NA	NA	NA	NA	1	11590399	NA	NA
ebi-a-GCST90093009	Free cholesterol to total lipids ratio in very large HDL	NA	public	2022	Richardson TG	NA	NA	35213538	European	NA	115056	HG19/GRCh37	NA	NA	NA	NA	NA	1	11590399	NA	NA
ebi-a-GCST90093008	Free cholesterol levels in very large HDL	NA	public	2022	Richardson TG	NA	NA	35213538	European	NA	115082	HG19/GRCh37	NA	NA	NA	NA	NA	1	11590399	NA	NA
ebi-a-GCST90093007	Cholesteryl esters to total lipids ratio in very large HDL	NA	public	2022	Richardson TG	NA	NA	35213538	European	NA	115056	HG19/GRCh37	NA	NA	NA	NA	NA	1	11590399	NA	NA
ebi-a-GCST90093006	Cholesteryl ester levels in very large HDL	NA	public	2022	Richardson TG	NA	NA	35213538	European	NA	115082	HG19/GRCh37	NA	NA	NA	NA	NA	1	11590399	NA	NA
ebi-a-GCST90093005	Cholesterol to total lipids ratio in very large HDL	NA	public	2022	Richardson TG	NA	NA	35213538	European	NA	115056	HG19/GRCh37	NA	NA	NA	NA	NA	1	11590399	NA	NA
ebi-a-GCST90093004	Cholesterol levels in very large HDL	NA	public	2022	Richardson TG	NA	NA	35213538	European	NA	115082	HG19/GRCh37	NA	NA	NA	NA	NA	1	11590399	NA	NA
ebi-a-GCST90093003	Triglyceride levels in VLDL	NA	public	2022	Richardson TG	NA	NA	35213538	European	NA	115082	HG19/GRCh37	NA	NA	NA	NA	NA	1	11590399	NA	NA
ebi-a-GCST90093002	Average diameter for VLDL particles	NA	public	2022	Richardson TG	NA	NA	35213538	European	NA	115082	HG19/GRCh37	NA	NA	NA	NA	NA	1	11590399	NA	NA
ebi-a-GCST90093001	Phospholipid levels in VLDL	NA	public	2022	Richardson TG	NA	NA	35213538	European	NA	115082	HG19/GRCh37	NA	NA	NA	NA	NA	1	11590399	NA	NA
ebi-a-GCST90093000	Concentration of VLDL particles	NA	public	2022	Richardson TG	NA	NA	35213538	European	NA	115082	HG19/GRCh37	NA	NA	NA	NA	NA	1	11590399	NA	NA
ebi-a-GCST90092999	Total lipid levels in VLDL	NA	public	2022	Richardson TG	NA	NA	35213538	European	NA	115082	HG19/GRCh37	NA	NA	NA	NA	NA	1	11590399	NA	NA
ebi-a-GCST90092998	Free cholesterol levels in VLDL	NA	public	2022	Richardson TG	NA	NA	35213538	European	NA	115082	HG19/GRCh37	NA	NA	NA	NA	NA	1	11590399	NA	NA
ebi-a-GCST90092997	Cholesteryl ester levels in VLDL	NA	public	2022	Richardson TG	NA	NA	35213538	European	NA	115082	HG19/GRCh37	NA	NA	NA	NA	NA	1	11590399	NA	NA
ebi-a-GCST90092996	VLDL cholesterol levels	NA	public	2022	Richardson TG	NA	NA	35213538	European	NA	115082	HG19/GRCh37	NA	NA	NA	NA	NA	1	11590399	NA	NA
ebi-a-GCST90092992	Total triglycerides levels	NA	public	2022	Richardson TG	NA	NA	35213538	European	NA	115082	HG19/GRCh37	NA	NA	NA	NA	NA	1	11590399	NA	NA
ebi-a-GCST90092991	Total phospholipid levels in lipoprotein particles	NA	public	2022	Richardson TG	NA	NA	35213538	European	NA	115082	HG19/GRCh37	NA	NA	NA	NA	NA	1	11590399	NA	NA
ebi-a-GCST90092990	Total concentration of lipoprotein particles	NA	public	2022	Richardson TG	NA	NA	35213538	European	NA	115082	HG19/GRCh37	NA	NA	NA	NA	NA	1	11590399	NA	NA
ebi-a-GCST90092989	Total lipid levels in lipoprotein particles	NA	public	2022	Richardson TG	NA	NA	35213538	European	NA	115082	HG19/GRCh37	NA	NA	NA	NA	NA	1	11590399	NA	NA
ebi-a-GCST90092988	Total free cholesterol levels	NA	public	2022	Richardson TG	NA	NA	35213538	European	NA	115082	HG19/GRCh37	NA	NA	NA	NA	NA	1	11590399	NA	NA
ebi-a-GCST90092986	Total esterified cholesterol levels	NA	public	2022	Richardson TG	NA	NA	35213538	European	NA	115082	HG19/GRCh37	NA	NA	NA	NA	NA	1	11590399	NA	NA
ebi-a-GCST90092985	Total cholesterol levels	NA	public	2022	Richardson TG	NA	NA	35213538	European	NA	115082	HG19/GRCh37	NA	NA	NA	NA	NA	1	11590399	NA	NA
ebi-a-GCST90092983	Ratio of triglycerides to phosphoglycerides	NA	public	2022	Richardson TG	NA	NA	35213538	European	NA	115006	HG19/GRCh37	NA	NA	NA	NA	NA	1	11590399	NA	NA
ebi-a-GCST90092979	Triglycerides to total lipids ratio in small VLDL	NA	public	2022	Richardson TG	NA	NA	35213538	European	NA	115082	HG19/GRCh37	NA	NA	NA	NA	NA	1	11590399	NA	NA
ebi-a-GCST90092978	Triglyceride levels in small VLDL	NA	public	2022	Richardson TG	NA	NA	35213538	European	NA	115082	HG19/GRCh37	NA	NA	NA	NA	NA	1	11590399	NA	NA
ebi-a-GCST90092977	Phospholipids to total lipids ratio in small VLDL	NA	public	2022	Richardson TG	NA	NA	35213538	European	NA	115082	HG19/GRCh37	NA	NA	NA	NA	NA	1	11590399	NA	NA
ebi-a-GCST90092976	Phospholipid levels in small VLDL	NA	public	2022	Richardson TG	NA	NA	35213538	European	NA	115082	HG19/GRCh37	NA	NA	NA	NA	NA	1	11590399	NA	NA
ebi-a-GCST90092975	Concentration of small VLDL particles	NA	public	2022	Richardson TG	NA	NA	35213538	European	NA	115082	HG19/GRCh37	NA	NA	NA	NA	NA	1	11590399	NA	NA
ebi-a-GCST90092974	Total lipid levels in small VLDL	NA	public	2022	Richardson TG	NA	NA	35213538	European	NA	115082	HG19/GRCh37	NA	NA	NA	NA	NA	1	11590399	NA	NA
ebi-a-GCST90092973	Free cholesterol to total lipids ratio in small VLDL	NA	public	2022	Richardson TG	NA	NA	35213538	European	NA	115082	HG19/GRCh37	NA	NA	NA	NA	NA	1	11590399	NA	NA
ebi-a-GCST90092972	Free cholesterol levels in small VLDL	NA	public	2022	Richardson TG	NA	NA	35213538	European	NA	115082	HG19/GRCh37	NA	NA	NA	NA	NA	1	11590399	NA	NA
ebi-a-GCST90092971	Cholesteryl esters to total lipids ratio in small VLDL	NA	public	2022	Richardson TG	NA	NA	35213538	European	NA	115082	HG19/GRCh37	NA	NA	NA	NA	NA	1	11590399	NA	NA
ebi-a-GCST90092970	Cholesteryl ester levels in small VLDL	NA	public	2022	Richardson TG	NA	NA	35213538	European	NA	115082	HG19/GRCh37	NA	NA	NA	NA	NA	1	11590399	NA	NA
ebi-a-GCST90092969	Cholesterol to total lipids ratio in small VLDL	NA	public	2022	Richardson TG	NA	NA	35213538	European	NA	115082	HG19/GRCh37	NA	NA	NA	NA	NA	1	11590399	NA	NA
ebi-a-GCST90092968	Cholesterol levels in small VLDL	NA	public	2022	Richardson TG	NA	NA	35213538	European	NA	115082	HG19/GRCh37	NA	NA	NA	NA	NA	1	11590399	NA	NA
ebi-a-GCST90092967	Triglycerides to total lipids ratio in small LDL	NA	public	2022	Richardson TG	NA	NA	35213538	European	NA	115082	HG19/GRCh37	NA	NA	NA	NA	NA	1	11590399	NA	NA
ebi-a-GCST90092966	Triglyceride levels in small LDL	NA	public	2022	Richardson TG	NA	NA	35213538	European	NA	115082	HG19/GRCh37	NA	NA	NA	NA	NA	1	11590399	NA	NA
ebi-a-GCST90092965	Phospholipids to total lipids ratio in small LDL	NA	public	2022	Richardson TG	NA	NA	35213538	European	NA	115082	HG19/GRCh37	NA	NA	NA	NA	NA	1	11590399	NA	NA
ebi-a-GCST90092964	Phospholipid levels in small LDL	NA	public	2022	Richardson TG	NA	NA	35213538	European	NA	115082	HG19/GRCh37	NA	NA	NA	NA	NA	1	11590399	NA	NA
ebi-a-GCST90092963	Concentration of small LDL particles	NA	public	2022	Richardson TG	NA	NA	35213538	European	NA	115082	HG19/GRCh37	NA	NA	NA	NA	NA	1	11590399	NA	NA
ebi-a-GCST90092962	Total lipid levels in small LDL	NA	public	2022	Richardson TG	NA	NA	35213538	European	NA	115082	HG19/GRCh37	NA	NA	NA	NA	NA	1	11590399	NA	NA
ebi-a-GCST90092961	Free cholesterol to total lipids ratio in small LDL	NA	public	2022	Richardson TG	NA	NA	35213538	European	NA	115082	HG19/GRCh37	NA	NA	NA	NA	NA	1	11590399	NA	NA
ebi-a-GCST90092960	Free cholesterol levels in small LDL	NA	public	2022	Richardson TG	NA	NA	35213538	European	NA	115082	HG19/GRCh37	NA	NA	NA	NA	NA	1	11590399	NA	NA
ebi-a-GCST90092959	Cholesteryl esters to total lipids ratio in small LDL	NA	public	2022	Richardson TG	NA	NA	35213538	European	NA	115082	HG19/GRCh37	NA	NA	NA	NA	NA	1	11590399	NA	NA
ebi-a-GCST90092958	Cholesteryl ester levels in small LDL	NA	public	2022	Richardson TG	NA	NA	35213538	European	NA	115082	HG19/GRCh37	NA	NA	NA	NA	NA	1	11590399	NA	NA
ebi-a-GCST90092957	Cholesterol to total lipids ratio in small LDL	NA	public	2022	Richardson TG	NA	NA	35213538	European	NA	115082	HG19/GRCh37	NA	NA	NA	NA	NA	1	11590399	NA	NA
ebi-a-GCST90092956	Cholesterol levels in small LDL	NA	public	2022	Richardson TG	NA	NA	35213538	European	NA	115082	HG19/GRCh37	NA	NA	NA	NA	NA	1	11590399	NA	NA
ebi-a-GCST90092955	Triglycerides to total lipids ratio in small HDL	NA	public	2022	Richardson TG	NA	NA	35213538	European	NA	115082	HG19/GRCh37	NA	NA	NA	NA	NA	1	11590399	NA	NA
ebi-a-GCST90092954	Triglyceride levels in small HDL	NA	public	2022	Richardson TG	NA	NA	35213538	European	NA	115082	HG19/GRCh37	NA	NA	NA	NA	NA	1	11590399	NA	NA
ebi-a-GCST90092953	Phospholipids to total lipids ratio in small HDL	NA	public	2022	Richardson TG	NA	NA	35213538	European	NA	115082	HG19/GRCh37	NA	NA	NA	NA	NA	1	11590399	NA	NA
ebi-a-GCST90092952	Phospholipid levels in small HDL	NA	public	2022	Richardson TG	NA	NA	35213538	European	NA	115082	HG19/GRCh37	NA	NA	NA	NA	NA	1	11590399	NA	NA
ebi-a-GCST90092951	Concentration of small HDL particles	NA	public	2022	Richardson TG	NA	NA	35213538	European	NA	115082	HG19/GRCh37	NA	NA	NA	NA	NA	1	11590399	NA	NA
ebi-a-GCST90092950	Total lipid levels in small HDL	NA	public	2022	Richardson TG	NA	NA	35213538	European	NA	115082	HG19/GRCh37	NA	NA	NA	NA	NA	1	11590399	NA	NA
ebi-a-GCST90092949	Free cholesterol to total lipids ratio in small HDL	NA	public	2022	Richardson TG	NA	NA	35213538	European	NA	115082	HG19/GRCh37	NA	NA	NA	NA	NA	1	11590399	NA	NA
ebi-a-GCST90092948	Free cholesterol levels in small HDL	NA	public	2022	Richardson TG	NA	NA	35213538	European	NA	115082	HG19/GRCh37	NA	NA	NA	NA	NA	1	11590399	NA	NA
ebi-a-GCST90092947	Cholesteryl esters to total lipids ratio in small HDL	NA	public	2022	Richardson TG	NA	NA	35213538	European	NA	115082	HG19/GRCh37	NA	NA	NA	NA	NA	1	11590399	NA	NA
ebi-a-GCST90092946	Cholesteryl ester levels in small HDL	NA	public	2022	Richardson TG	NA	NA	35213538	European	NA	115082	HG19/GRCh37	NA	NA	NA	NA	NA	1	11590399	NA	NA
ebi-a-GCST90092945	Cholesterol to total lipids ratio in small HDL	NA	public	2022	Richardson TG	NA	NA	35213538	European	NA	115082	HG19/GRCh37	NA	NA	NA	NA	NA	1	11590399	NA	NA
ebi-a-GCST90092944	Cholesterol levels in small HDL	NA	public	2022	Richardson TG	NA	NA	35213538	European	NA	115082	HG19/GRCh37	NA	NA	NA	NA	NA	1	11590399	NA	NA
ebi-a-GCST90092943	Remnant cholesterol (non-HDL, non-LDL -cholesterol)	NA	public	2022	Richardson TG	NA	NA	35213538	European	NA	115082	HG19/GRCh37	NA	NA	NA	NA	NA	1	11590399	NA	NA
ebi-a-GCST90092930	Total cholesterol minus HDL-C levels	NA	public	2022	Richardson TG	NA	NA	35213538	European	NA	115082	HG19/GRCh37	NA	NA	NA	NA	NA	1	11590399	NA	NA
ebi-a-GCST90092927	Triglycerides to total lipids ratio in medium VLDL	NA	public	2022	Richardson TG	NA	NA	35213538	European	NA	115082	HG19/GRCh37	NA	NA	NA	NA	NA	1	11590399	NA	NA
ebi-a-GCST90092926	Triglyceride levels in medium VLDL	NA	public	2022	Richardson TG	NA	NA	35213538	European	NA	115082	HG19/GRCh37	NA	NA	NA	NA	NA	1	11590399	NA	NA
ebi-a-GCST90092925	Phospholipids to total lipids ratio in medium VLDL	NA	public	2022	Richardson TG	NA	NA	35213538	European	NA	115082	HG19/GRCh37	NA	NA	NA	NA	NA	1	11590399	NA	NA
ebi-a-GCST90092924	Phospholipid levels in medium VLDL	NA	public	2022	Richardson TG	NA	NA	35213538	European	NA	115082	HG19/GRCh37	NA	NA	NA	NA	NA	1	11590399	NA	NA
ebi-a-GCST90092923	Concentration of medium VLDL particles	NA	public	2022	Richardson TG	NA	NA	35213538	European	NA	115082	HG19/GRCh37	NA	NA	NA	NA	NA	1	11590399	NA	NA
ebi-a-GCST90092922	Total lipid levels in medium VLDL	NA	public	2022	Richardson TG	NA	NA	35213538	European	NA	115082	HG19/GRCh37	NA	NA	NA	NA	NA	1	11590399	NA	NA
ebi-a-GCST90092921	Free cholesterol to total lipids ratio in medium VLDL	NA	public	2022	Richardson TG	NA	NA	35213538	European	NA	115082	HG19/GRCh37	NA	NA	NA	NA	NA	1	11590399	NA	NA
ebi-a-GCST90092920	Free cholesterol levels in medium VLDL	NA	public	2022	Richardson TG	NA	NA	35213538	European	NA	115082	HG19/GRCh37	NA	NA	NA	NA	NA	1	11590399	NA	NA
ebi-a-GCST90092919	Cholesteryl esters to total lipids ratio in medium VLDL	NA	public	2022	Richardson TG	NA	NA	35213538	European	NA	115082	HG19/GRCh37	NA	NA	NA	NA	NA	1	11590399	NA	NA
ebi-a-GCST90092918	Cholesteryl ester levels in medium VLDL	NA	public	2022	Richardson TG	NA	NA	35213538	European	NA	115082	HG19/GRCh37	NA	NA	NA	NA	NA	1	11590399	NA	NA
ebi-a-GCST90092917	Cholesterol to total lipids ratio in medium VLDL	NA	public	2022	Richardson TG	NA	NA	35213538	European	NA	115082	HG19/GRCh37	NA	NA	NA	NA	NA	1	11590399	NA	NA
ebi-a-GCST90092916	Cholesterol levels in medium VLDL	NA	public	2022	Richardson TG	NA	NA	35213538	European	NA	115082	HG19/GRCh37	NA	NA	NA	NA	NA	1	11590399	NA	NA
ebi-a-GCST90092915	Triglycerides to total lipids ratio in medium LDL	NA	public	2022	Richardson TG	NA	NA	35213538	European	NA	115082	HG19/GRCh37	NA	NA	NA	NA	NA	1	11590399	NA	NA
ebi-a-GCST90092914	Triglyceride levels in medium LDL	NA	public	2022	Richardson TG	NA	NA	35213538	European	NA	115082	HG19/GRCh37	NA	NA	NA	NA	NA	1	11590399	NA	NA
ebi-a-GCST90092913	Phospholipids to total lipids ratio in medium LDL	NA	public	2022	Richardson TG	NA	NA	35213538	European	NA	115082	HG19/GRCh37	NA	NA	NA	NA	NA	1	11590399	NA	NA
ebi-a-GCST90092912	Phospholipid levels in medium LDL	NA	public	2022	Richardson TG	NA	NA	35213538	European	NA	115082	HG19/GRCh37	NA	NA	NA	NA	NA	1	11590399	NA	NA
ebi-a-GCST90092911	Concentration of medium LDL particles	NA	public	2022	Richardson TG	NA	NA	35213538	European	NA	115082	HG19/GRCh37	NA	NA	NA	NA	NA	1	11590399	NA	NA
ebi-a-GCST90092910	Total lipid levels in medium LDL	NA	public	2022	Richardson TG	NA	NA	35213538	European	NA	115082	HG19/GRCh37	NA	NA	NA	NA	NA	1	11590399	NA	NA
ebi-a-GCST90092909	Free cholesterol to total lipids ratio in medium LDL	NA	public	2022	Richardson TG	NA	NA	35213538	European	NA	115082	HG19/GRCh37	NA	NA	NA	NA	NA	1	11590399	NA	NA
ebi-a-GCST90092908	Free cholesterol levels in medium LDL	NA	public	2022	Richardson TG	NA	NA	35213538	European	NA	115082	HG19/GRCh37	NA	NA	NA	NA	NA	1	11590399	NA	NA
ebi-a-GCST90092907	Cholesteryl esters to total lipids ratio in medium LDL	NA	public	2022	Richardson TG	NA	NA	35213538	European	NA	115082	HG19/GRCh37	NA	NA	NA	NA	NA	1	11590399	NA	NA
ebi-a-GCST90092906	Cholesteryl ester levels in medium LDL	NA	public	2022	Richardson TG	NA	NA	35213538	European	NA	115082	HG19/GRCh37	NA	NA	NA	NA	NA	1	11590399	NA	NA
ebi-a-GCST90092905	Cholesterol to total lipids ratio in medium LDL	NA	public	2022	Richardson TG	NA	NA	35213538	European	NA	115082	HG19/GRCh37	NA	NA	NA	NA	NA	1	11590399	NA	NA
ebi-a-GCST90092904	Cholesterol levels in medium LDL	NA	public	2022	Richardson TG	NA	NA	35213538	European	NA	115082	HG19/GRCh37	NA	NA	NA	NA	NA	1	11590399	NA	NA
ebi-a-GCST90092903	Triglycerides to total lipids ratio in medium HDL	NA	public	2022	Richardson TG	NA	NA	35213538	European	NA	115082	HG19/GRCh37	NA	NA	NA	NA	NA	1	11590399	NA	NA
ebi-a-GCST90092902	Triglyceride levels in medium HDL	NA	public	2022	Richardson TG	NA	NA	35213538	European	NA	115082	HG19/GRCh37	NA	NA	NA	NA	NA	1	11590399	NA	NA
ebi-a-GCST90092901	Phospholipids to total lipids ratio in medium HDL	NA	public	2022	Richardson TG	NA	NA	35213538	European	NA	115082	HG19/GRCh37	NA	NA	NA	NA	NA	1	11590399	NA	NA
ebi-a-GCST90092900	Phospholipid levels in medium HDL	NA	public	2022	Richardson TG	NA	NA	35213538	European	NA	115082	HG19/GRCh37	NA	NA	NA	NA	NA	1	11590399	NA	NA
ebi-a-GCST90092899	Concentration of medium HDL particles	NA	public	2022	Richardson TG	NA	NA	35213538	European	NA	115082	HG19/GRCh37	NA	NA	NA	NA	NA	1	11590399	NA	NA
ebi-a-GCST90092898	Total lipid levels in medium HDL	NA	public	2022	Richardson TG	NA	NA	35213538	European	NA	115082	HG19/GRCh37	NA	NA	NA	NA	NA	1	11590399	NA	NA
ebi-a-GCST90092897	Free cholesterol to total lipids ratio in medium HDL	NA	public	2022	Richardson TG	NA	NA	35213538	European	NA	115082	HG19/GRCh37	NA	NA	NA	NA	NA	1	11590399	NA	NA
ebi-a-GCST90092896	Free cholesterol levels in medium HDL	NA	public	2022	Richardson TG	NA	NA	35213538	European	NA	115082	HG19/GRCh37	NA	NA	NA	NA	NA	1	11590399	NA	NA
ebi-a-GCST90092895	Cholesteryl esters to total lipids ratio in medium HDL	NA	public	2022	Richardson TG	NA	NA	35213538	European	NA	115082	HG19/GRCh37	NA	NA	NA	NA	NA	1	11590399	NA	NA
ebi-a-GCST90092894	Cholesteryl ester levels in medium HDL	NA	public	2022	Richardson TG	NA	NA	35213538	European	NA	115082	HG19/GRCh37	NA	NA	NA	NA	NA	1	11590399	NA	NA
ebi-a-GCST90092893	Cholesterol to total lipids ratio in medium HDL	NA	public	2022	Richardson TG	NA	NA	35213538	European	NA	115082	HG19/GRCh37	NA	NA	NA	NA	NA	1	11590399	NA	NA
ebi-a-GCST90092892	Cholesterol levels in medium HDL	NA	public	2022	Richardson TG	NA	NA	35213538	European	NA	115082	HG19/GRCh37	NA	NA	NA	NA	NA	1	11590399	NA	NA
ebi-a-GCST90092890	Triglyceride levels in LDL	NA	public	2022	Richardson TG	NA	NA	35213538	European	NA	115082	HG19/GRCh37	NA	NA	NA	NA	NA	1	11590399	NA	NA
ebi-a-GCST90092889	Average diameter for LDL particles	NA	public	2022	Richardson TG	NA	NA	35213538	European	NA	115082	HG19/GRCh37	NA	NA	NA	NA	NA	1	11590399	NA	NA
ebi-a-GCST90092888	Phospholipid levels in LDL	NA	public	2022	Richardson TG	NA	NA	35213538	European	NA	115082	HG19/GRCh37	NA	NA	NA	NA	NA	1	11590399	NA	NA
ebi-a-GCST90092887	Concentration of LDL particles	NA	public	2022	Richardson TG	NA	NA	35213538	European	NA	115082	HG19/GRCh37	NA	NA	NA	NA	NA	1	11590399	NA	NA
ebi-a-GCST90092886	Total lipid levels in LDL	NA	public	2022	Richardson TG	NA	NA	35213538	European	NA	115082	HG19/GRCh37	NA	NA	NA	NA	NA	1	11590399	NA	NA
ebi-a-GCST90092885	Free cholesterol levels in LDL	NA	public	2022	Richardson TG	NA	NA	35213538	European	NA	115082	HG19/GRCh37	NA	NA	NA	NA	NA	1	11590399	NA	NA
ebi-a-GCST90092884	Cholesteryl ester levels in LDL	NA	public	2022	Richardson TG	NA	NA	35213538	European	NA	115082	HG19/GRCh37	NA	NA	NA	NA	NA	1	11590399	NA	NA
ebi-a-GCST90092883	LDL cholesterol levels	NA	public	2022	Richardson TG	NA	NA	35213538	European	NA	115082	HG19/GRCh37	NA	NA	NA	NA	NA	1	11590399	NA	NA
ebi-a-GCST90092879	Triglycerides to total lipids ratio in large VLDL	NA	public	2022	Richardson TG	NA	NA	35213538	European	NA	115071	HG19/GRCh37	NA	NA	NA	NA	NA	1	11590399	NA	NA
ebi-a-GCST90092878	Triglyceride levels in large VLDL	NA	public	2022	Richardson TG	NA	NA	35213538	European	NA	115082	HG19/GRCh37	NA	NA	NA	NA	NA	1	11590399	NA	NA
ebi-a-GCST90092877	Phospholipids to total lipids ratio in large VLDL	NA	public	2022	Richardson TG	NA	NA	35213538	European	NA	115071	HG19/GRCh37	NA	NA	NA	NA	NA	1	11590399	NA	NA
ebi-a-GCST90092876	Phospholipid levels in large VLDL	NA	public	2022	Richardson TG	NA	NA	35213538	European	NA	115082	HG19/GRCh37	NA	NA	NA	NA	NA	1	11590399	NA	NA
ebi-a-GCST90092875	Concentration of large VLDL particles	NA	public	2022	Richardson TG	NA	NA	35213538	European	NA	115082	HG19/GRCh37	NA	NA	NA	NA	NA	1	11590399	NA	NA
ebi-a-GCST90092874	Total lipid levels in large VLDL	NA	public	2022	Richardson TG	NA	NA	35213538	European	NA	115082	HG19/GRCh37	NA	NA	NA	NA	NA	1	11590399	NA	NA
ebi-a-GCST90092873	Free cholesterol to total lipids ratio in large VLDL	NA	public	2022	Richardson TG	NA	NA	35213538	European	NA	115071	HG19/GRCh37	NA	NA	NA	NA	NA	1	11590399	NA	NA
ebi-a-GCST90092872	Free cholesterol levels in large VLDL	NA	public	2022	Richardson TG	NA	NA	35213538	European	NA	115082	HG19/GRCh37	NA	NA	NA	NA	NA	1	11590399	NA	NA
ebi-a-GCST90092871	Cholesteryl esters to total lipids ratio in large VLDL	NA	public	2022	Richardson TG	NA	NA	35213538	European	NA	115071	HG19/GRCh37	NA	NA	NA	NA	NA	1	11590399	NA	NA
ebi-a-GCST90092870	Cholesteryl ester levels in large VLDL	NA	public	2022	Richardson TG	NA	NA	35213538	European	NA	115082	HG19/GRCh37	NA	NA	NA	NA	NA	1	11590399	NA	NA
ebi-a-GCST90092869	Cholesterol to total lipids ratio in large VLDL	NA	public	2022	Richardson TG	NA	NA	35213538	European	NA	115071	HG19/GRCh37	NA	NA	NA	NA	NA	1	11590399	NA	NA
ebi-a-GCST90092868	Cholesterol levels in large VLDL	NA	public	2022	Richardson TG	NA	NA	35213538	European	NA	115082	HG19/GRCh37	NA	NA	NA	NA	NA	1	11590399	NA	NA
ebi-a-GCST90092867	Triglycerides to total lipids ratio in large LDL	NA	public	2022	Richardson TG	NA	NA	35213538	European	NA	115082	HG19/GRCh37	NA	NA	NA	NA	NA	1	11590399	NA	NA
ebi-a-GCST90092866	Triglyceride levels in large LDL	NA	public	2022	Richardson TG	NA	NA	35213538	European	NA	115082	HG19/GRCh37	NA	NA	NA	NA	NA	1	11590399	NA	NA
ebi-a-GCST90092865	Phospholipids to total lipids ratio in large LDL	NA	public	2022	Richardson TG	NA	NA	35213538	European	NA	115082	HG19/GRCh37	NA	NA	NA	NA	NA	1	11590399	NA	NA
ebi-a-GCST90092864	Phospholipid levels in large LDL	NA	public	2022	Richardson TG	NA	NA	35213538	European	NA	115082	HG19/GRCh37	NA	NA	NA	NA	NA	1	11590399	NA	NA
ebi-a-GCST90092863	Concentration of large LDL particles	NA	public	2022	Richardson TG	NA	NA	35213538	European	NA	115082	HG19/GRCh37	NA	NA	NA	NA	NA	1	11590399	NA	NA
ebi-a-GCST90092862	Total lipid levels in large LDL	NA	public	2022	Richardson TG	NA	NA	35213538	European	NA	115082	HG19/GRCh37	NA	NA	NA	NA	NA	1	11590399	NA	NA
ebi-a-GCST90092861	Free cholesterol to total lipids ratio in large LDL	NA	public	2022	Richardson TG	NA	NA	35213538	European	NA	115082	HG19/GRCh37	NA	NA	NA	NA	NA	1	11590399	NA	NA
ebi-a-GCST90092860	Free cholesterol levels in large LDL	NA	public	2022	Richardson TG	NA	NA	35213538	European	NA	115082	HG19/GRCh37	NA	NA	NA	NA	NA	1	11590399	NA	NA
ebi-a-GCST90092859	Cholesteryl esters to total lipids ratio in large LDL	NA	public	2022	Richardson TG	NA	NA	35213538	European	NA	115082	HG19/GRCh37	NA	NA	NA	NA	NA	1	11590399	NA	NA
ebi-a-GCST90092858	Cholesteryl ester levels in large LDL	NA	public	2022	Richardson TG	NA	NA	35213538	European	NA	115082	HG19/GRCh37	NA	NA	NA	NA	NA	1	11590399	NA	NA
ebi-a-GCST90092857	Cholesterol to total lipids ratio in large LDL	NA	public	2022	Richardson TG	NA	NA	35213538	European	NA	115082	HG19/GRCh37	NA	NA	NA	NA	NA	1	11590399	NA	NA
ebi-a-GCST90092856	Cholesterol levels in large LDL	NA	public	2022	Richardson TG	NA	NA	35213538	European	NA	115082	HG19/GRCh37	NA	NA	NA	NA	NA	1	11590399	NA	NA
ebi-a-GCST90092855	Triglycerides to total lipids ratio in large HDL	NA	public	2022	Richardson TG	NA	NA	35213538	European	NA	115082	HG19/GRCh37	NA	NA	NA	NA	NA	1	11590399	NA	NA
ebi-a-GCST90092854	Triglyceride levels in large HDL	NA	public	2022	Richardson TG	NA	NA	35213538	European	NA	115082	HG19/GRCh37	NA	NA	NA	NA	NA	1	11590399	NA	NA
ebi-a-GCST90092853	Phospholipids to total lipids ratio in large HDL	NA	public	2022	Richardson TG	NA	NA	35213538	European	NA	115082	HG19/GRCh37	NA	NA	NA	NA	NA	1	11590399	NA	NA
ebi-a-GCST90092852	Phospholipid levels in large HDL	NA	public	2022	Richardson TG	NA	NA	35213538	European	NA	115082	HG19/GRCh37	NA	NA	NA	NA	NA	1	11590399	NA	NA
ebi-a-GCST90092851	Concentration of large HDL particles	NA	public	2022	Richardson TG	NA	NA	35213538	European	NA	115082	HG19/GRCh37	NA	NA	NA	NA	NA	1	11590399	NA	NA
ebi-a-GCST90092850	Total lipid levels in large HDL	NA	public	2022	Richardson TG	NA	NA	35213538	European	NA	115082	HG19/GRCh37	NA	NA	NA	NA	NA	1	11590399	NA	NA
ebi-a-GCST90092849	Free cholesterol to total lipids ratio in large HDL	NA	public	2022	Richardson TG	NA	NA	35213538	European	NA	115082	HG19/GRCh37	NA	NA	NA	NA	NA	1	11590399	NA	NA
ebi-a-GCST90092848	Free cholesterol levels in large HDL	NA	public	2022	Richardson TG	NA	NA	35213538	European	NA	115082	HG19/GRCh37	NA	NA	NA	NA	NA	1	11590399	NA	NA
ebi-a-GCST90092847	Cholesteryl esters to total lipids ratio in large HDL	NA	public	2022	Richardson TG	NA	NA	35213538	European	NA	115082	HG19/GRCh37	NA	NA	NA	NA	NA	1	11590399	NA	NA
ebi-a-GCST90092846	Cholesteryl ester levels in large HDL	NA	public	2022	Richardson TG	NA	NA	35213538	European	NA	115082	HG19/GRCh37	NA	NA	NA	NA	NA	1	11590399	NA	NA
ebi-a-GCST90092845	Cholesterol to total lipids ratio in large HDL	NA	public	2022	Richardson TG	NA	NA	35213538	European	NA	115082	HG19/GRCh37	NA	NA	NA	NA	NA	1	11590399	NA	NA
ebi-a-GCST90092844	Cholesterol levels in large HDL	NA	public	2022	Richardson TG	NA	NA	35213538	European	NA	115082	HG19/GRCh37	NA	NA	NA	NA	NA	1	11590399	NA	NA
ebi-a-GCST90092842	Triglycerides to total lipids ratio in IDL	NA	public	2022	Richardson TG	NA	NA	35213538	European	NA	115082	HG19/GRCh37	NA	NA	NA	NA	NA	1	11590399	NA	NA
ebi-a-GCST90092840	Phospholipids to total lipids ratio in IDL	NA	public	2022	Richardson TG	NA	NA	35213538	European	NA	115082	HG19/GRCh37	NA	NA	NA	NA	NA	1	11590399	NA	NA
ebi-a-GCST90092839	Phospholipid levels in IDL	NA	public	2022	Richardson TG	NA	NA	35213538	European	NA	115082	HG19/GRCh37	NA	NA	NA	NA	NA	1	11590399	NA	NA
ebi-a-GCST90092837	Total lipid levels in IDL	NA	public	2022	Richardson TG	NA	NA	35213538	European	NA	115082	HG19/GRCh37	NA	NA	NA	NA	NA	1	11590399	NA	NA
ebi-a-GCST90092836	Free cholesterol to total lipids ratio in IDL	NA	public	2022	Richardson TG	NA	NA	35213538	European	NA	115082	HG19/GRCh37	NA	NA	NA	NA	NA	1	11590399	NA	NA
ebi-a-GCST90092835	Free cholesterol levels in IDL	NA	public	2022	Richardson TG	NA	NA	35213538	European	NA	115082	HG19/GRCh37	NA	NA	NA	NA	NA	1	11590399	NA	NA
ebi-a-GCST90092834	Cholesteryl esters to total lipids ratio in IDL	NA	public	2022	Richardson TG	NA	NA	35213538	European	NA	115082	HG19/GRCh37	NA	NA	NA	NA	NA	1	11590399	NA	NA
ebi-a-GCST90092833	Cholesteryl ester levels in IDL	NA	public	2022	Richardson TG	NA	NA	35213538	European	NA	115082	HG19/GRCh37	NA	NA	NA	NA	NA	1	11590399	NA	NA
ebi-a-GCST90092832	Cholesterol to total lipids ratio in IDL	NA	public	2022	Richardson TG	NA	NA	35213538	European	NA	115082	HG19/GRCh37	NA	NA	NA	NA	NA	1	11590399	NA	NA
ebi-a-GCST90092831	Cholesterol levels in IDL	NA	public	2022	Richardson TG	NA	NA	35213538	European	NA	115082	HG19/GRCh37	NA	NA	NA	NA	NA	1	11993261	NA	NA
ebi-a-GCST90092829	Triglyceride levels in HDL	NA	public	2022	Richardson TG	NA	NA	35213538	European	NA	115082	HG19/GRCh37	NA	NA	NA	NA	NA	1	11590399	NA	NA
ebi-a-GCST90092828	Average diameter for HDL particles	NA	public	2022	Richardson TG	NA	NA	35213538	European	NA	115082	HG19/GRCh37	NA	NA	NA	NA	NA	1	11590399	NA	NA
ebi-a-GCST90092827	Phospholipid levels in HDL	NA	public	2022	Richardson TG	NA	NA	35213538	European	NA	115082	HG19/GRCh37	NA	NA	NA	NA	NA	1	11590399	NA	NA
ebi-a-GCST90092826	Concentration of HDL particles	NA	public	2022	Richardson TG	NA	NA	35213538	European	NA	115082	HG19/GRCh37	NA	NA	NA	NA	NA	1	11590399	NA	NA
ebi-a-GCST90092825	Total lipid levels in HDL	NA	public	2022	Richardson TG	NA	NA	35213538	European	NA	115082	HG19/GRCh37	NA	NA	NA	NA	NA	1	11590399	NA	NA
ebi-a-GCST90092824	Free cholesterol levels in HDL	NA	public	2022	Richardson TG	NA	NA	35213538	European	NA	115082	HG19/GRCh37	NA	NA	NA	NA	NA	1	11590399	NA	NA
ebi-a-GCST90092823	Cholesteryl ester levels in HDL	NA	public	2022	Richardson TG	NA	NA	35213538	European	NA	115082	HG19/GRCh37	NA	NA	NA	NA	NA	1	11590399	NA	NA
ebi-a-GCST90092822	HDL cholesterol levels	NA	public	2022	Richardson TG	NA	NA	35213538	European	NA	115082	HG19/GRCh37	NA	NA	NA	NA	NA	1	11590399	NA	NA
ebi-a-GCST90092814	Clinical LDL cholesterol levels	NA	public	2022	Richardson TG	NA	NA	35213538	European	NA	115082	HG19/GRCh37	NA	NA	NA	NA	NA	1	11590399	NA	NA
ebi-a-GCST90092810	Ratio of apolipoprotein B to apolipoprotein A1 levels	NA	public	2022	Richardson TG	NA	NA	35213538	European	NA	115082	HG19/GRCh37	NA	NA	NA	NA	NA	1	11590399	NA	NA
ebi-a-GCST90092809	Apolipoprotein B levels	NA	public	2022	Richardson TG	NA	NA	35213538	European	NA	115082	HG19/GRCh37	NA	NA	NA	NA	NA	1	11590399	NA	NA
ebi-a-GCST90092808	Apolipoprotein A1 levels	NA	public	2022	Richardson TG	NA	NA	35213538	European	NA	115082	HG19/GRCh37	NA	NA	NA	NA	NA	1	11590399	NA	NA
ebi-a-GCST90090994	Hyperlipidemia	3310	public	2022	Chou WC	NA	NA	35046404	East Asian	NA	9714	HG19/GRCh37	6404	NA	NA	NA	beta+se converted from OR+CI;	1	592502	NA	NA
ebi-a-GCST90085793	Apo E plasma levels conditional to rs429358	NA	public	2022	Caron B	NA	NA	35264221	European	NA	400	HG19/GRCh37	NA	NA	NA	NA	NA	1	5188525	NA	NA
ebi-a-GCST90085711	Apo H plasma levels	NA	public	2022	Caron B	NA	NA	35264221	European	NA	400	HG19/GRCh37	NA	NA	NA	NA	NA	1	5188525	NA	NA
ebi-a-GCST90085710	Apo E plasma levels	NA	public	2022	Caron B	NA	NA	35264221	European	NA	400	HG19/GRCh37	NA	NA	NA	NA	NA	1	5188525	NA	NA
ebi-a-GCST90085709	Apo C_I plasma levels	NA	public	2022	Caron B	NA	NA	35264221	European	NA	400	HG19/GRCh37	NA	NA	NA	NA	NA	1	5188525	NA	NA
ebi-a-GCST90060658	Cholesteryl esteroxid(20:4)_[M+NH4]1+ levels	NA	public	2021	Harshfield EL	NA	NA	34503513	South Asian	NA	5662	HG19/GRCh37	NA	NA	NA	NA	NA	1	6871652	NA	NA
ebi-a-GCST90060650	Cholesteryl ester(20:3)_[M+NH4]1+ levels	NA	public	2021	Harshfield EL	NA	NA	34503513	South Asian	NA	5662	HG19/GRCh37	NA	NA	NA	NA	NA	1	6857606	NA	NA
ebi-a-GCST90060649	Cholesteryl ester(20:4)_[M+NH4]1+ levels	NA	public	2021	Harshfield EL	NA	NA	34503513	South Asian	NA	5662	HG19/GRCh37	NA	NA	NA	NA	NA	1	6860281	NA	NA
ebi-a-GCST90060646	Cholesteryl ester(20:5)_[M+NH4]1+ levels	NA	public	2021	Harshfield EL	NA	NA	34503513	South Asian	NA	5662	HG19/GRCh37	NA	NA	NA	NA	NA	1	6872215	NA	NA
ebi-a-GCST90060637	Cholesteryl ester(18:0)_[M+NH4]1+ levels	NA	public	2021	Harshfield EL	NA	NA	34503513	South Asian	NA	5662	HG19/GRCh37	NA	NA	NA	NA	NA	1	6850568	NA	NA
ebi-a-GCST90060636	Cholesteryl ester(18:1)_[M+NH4]1+ levels	NA	public	2021	Harshfield EL	NA	NA	34503513	South Asian	NA	5662	HG19/GRCh37	NA	NA	NA	NA	NA	1	6847713	NA	NA
ebi-a-GCST90060635	Cholesteryl ester(18:2)_[M+NH4]1+ levels	NA	public	2021	Harshfield EL	NA	NA	34503513	South Asian	NA	5662	HG19/GRCh37	NA	NA	NA	NA	NA	1	6854449	NA	NA
ebi-a-GCST90060634	Cholesteryl ester(18:3)_[M+NH4]1+ levels	NA	public	2021	Harshfield EL	NA	NA	34503513	South Asian	NA	5662	HG19/GRCh37	NA	NA	NA	NA	NA	1	6861271	NA	NA
ebi-a-GCST90060631	Cholesteryl ester(17:1)_[M+NH4]1+ levels	NA	public	2021	Harshfield EL	NA	NA	34503513	South Asian	NA	5662	HG19/GRCh37	NA	NA	NA	NA	NA	1	6867566	NA	NA
ebi-a-GCST90060627	Cholesteryl ester(16:0)_[M+NH4]1+ levels	NA	public	2021	Harshfield EL	NA	NA	34503513	South Asian	NA	5662	HG19/GRCh37	NA	NA	NA	NA	NA	1	6848440	NA	NA
ebi-a-GCST90060626	Cholesteryl ester(16:1)_[M+NH4]1+ levels	NA	public	2021	Harshfield EL	NA	NA	34503513	South Asian	NA	5662	HG19/GRCh37	NA	NA	NA	NA	NA	1	6866537	NA	NA
ebi-a-GCST90060616	Cholesteryl ester(14:0)_[M+NH4]1+ levels	NA	public	2021	Harshfield EL	NA	NA	34503513	South Asian	NA	5662	HG19/GRCh37	NA	NA	NA	NA	NA	1	6861636	NA	NA
ebi-a-GCST90060591	Cholesterol_[M+H-H2O]1+ levels	NA	public	2021	Harshfield EL	NA	NA	34503513	South Asian	NA	5662	HG19/GRCh37	NA	NA	NA	NA	NA	1	6849601	NA	NA
ebi-a-GCST90060589	Hydroxycholesterol_[M+H-2H2O]1+ levels	NA	public	2021	Harshfield EL	NA	NA	34503513	South Asian	NA	5662	HG19/GRCh37	NA	NA	NA	NA	NA	1	6867277	NA	NA
ebi-a-GCST90060251	Cholesteryl ester_22:5_[M+NH4]1+ levels	NA	public	2021	Harshfield EL	NA	NA	34503513	European	NA	13814	HG19/GRCh37	NA	NA	NA	NA	NA	1	614213	NA	NA
ebi-a-GCST90060248	Cholesteryl ester_22:6_[M+NH4]1+ levels	NA	public	2021	Harshfield EL	NA	NA	34503513	European	NA	13814	HG19/GRCh37	NA	NA	NA	NA	NA	1	614235	NA	NA
ebi-a-GCST90060231	Cholesteryl ester_20:3_[M+NH4]1+ levels	NA	public	2021	Harshfield EL	NA	NA	34503513	European	NA	13814	HG19/GRCh37	NA	NA	NA	NA	NA	1	614213	NA	NA
ebi-a-GCST90060228	Cholesteryl ester_20:5_[M+NH4]1+ levels	NA	public	2021	Harshfield EL	NA	NA	34503513	European	NA	13814	HG19/GRCh37	NA	NA	NA	NA	NA	1	614239	NA	NA
ebi-a-GCST90060222	Cholesteryl ester_18:0_[M+NH4]1+ levels	NA	public	2021	Harshfield EL	NA	NA	34503513	European	NA	13814	HG19/GRCh37	NA	NA	NA	NA	NA	1	614212	NA	NA
ebi-a-GCST90060221	Cholesteryl ester_18:1_[M+NH4]1+ levels	NA	public	2021	Harshfield EL	NA	NA	34503513	European	NA	13814	HG19/GRCh37	NA	NA	NA	NA	NA	1	614246	NA	NA
ebi-a-GCST90060220	Cholesteryl ester_18:2_[M+NH4]1+ levels	NA	public	2021	Harshfield EL	NA	NA	34503513	European	NA	13814	HG19/GRCh37	NA	NA	NA	NA	NA	1	614246	NA	NA
ebi-a-GCST90060218	Cholesteryl ester_18:3_[M+NH4]1+ levels	NA	public	2021	Harshfield EL	NA	NA	34503513	European	NA	13814	HG19/GRCh37	NA	NA	NA	NA	NA	1	614246	NA	NA
ebi-a-GCST90060217	Cholesteryl ester_17:0_[M+NH4]1+ levels	NA	public	2021	Harshfield EL	NA	NA	34503513	European	NA	13814	HG19/GRCh37	NA	NA	NA	NA	NA	1	614238	NA	NA
ebi-a-GCST90060216	Cholesteryl ester_17:1_[M+NH4]1+ levels	NA	public	2021	Harshfield EL	NA	NA	34503513	European	NA	13814	HG19/GRCh37	NA	NA	NA	NA	NA	1	614234	NA	NA
ebi-a-GCST90060211	Cholesteryl ester_16:0_[M+NH4]1+ levels	NA	public	2021	Harshfield EL	NA	NA	34503513	European	NA	13814	HG19/GRCh37	NA	NA	NA	NA	NA	1	614218	NA	NA
ebi-a-GCST90060210	Cholesteryl ester_16:1_[M+NH4]1+ levels	NA	public	2021	Harshfield EL	NA	NA	34503513	European	NA	13814	HG19/GRCh37	NA	NA	NA	NA	NA	1	614231	NA	NA
ebi-a-GCST90060202	Cholesteryl ester_15:0_[M+NH4]1+ levels	NA	public	2021	Harshfield EL	NA	NA	34503513	European	NA	13814	HG19/GRCh37	NA	NA	NA	NA	NA	1	614321	NA	NA
ebi-a-GCST90060197	Cholesteryl ester_14:0_[M+NH4]1+ levels	NA	public	2021	Harshfield EL	NA	NA	34503513	European	NA	13814	HG19/GRCh37	NA	NA	NA	NA	NA	1	614258	NA	NA
ebi-a-GCST90060134	Oxocholesterol_[M+H-H2O]1+ levels	NA	public	2021	Harshfield EL	NA	NA	34503513	European	NA	13814	HG19/GRCh37	NA	NA	NA	NA	NA	1	614227	NA	NA
ebi-a-GCST90060133	Cholesterol_[M+H-H2O]1+ levels	NA	public	2021	Harshfield EL	NA	NA	34503513	European	NA	13814	HG19/GRCh37	NA	NA	NA	NA	NA	1	614246	NA	NA
ebi-a-GCST90060132	Hydroxycholesterol_[M+H-2H2O]1+ levels	NA	public	2021	Harshfield EL	NA	NA	34503513	European	NA	13814	HG19/GRCh37	NA	NA	NA	NA	NA	1	614230	NA	NA
ebi-a-GCST90038690	High cholesterol	59853	public	2021	D<U+00F6>nerta<U+015F> HM	NA	NA	33959723	NA	NA	484598	HG19/GRCh37	424745	NA	NA	NA	NA	1	9587836	NA	NA
ebi-a-GCST90029021	High cholesterol	NA	public	2018	Loh PR	NA	NA	29892013	European	NA	464736	HG19/GRCh37	NA	NA	NA	NA	NA	1	11973400	NA	NA
ebi-a-GCST90027508	Gut bacterial pathway abundance (PHOSLIPSYN.PWY..superpathway.of.phospholipid.biosynthesis.I..bacteria.)	NA	public	2022	Lopera-Maya EA	NA	NA	35115690	European	NA	7738	HG19/GRCh37	NA	NA	NA	NA	NA	1	5564183	NA	NA
ebi-a-GCST90027490	Gut bacterial pathway abundance (NAGLIPASYN.PWY..lipid.IVA.biosynthesis)	NA	public	2022	Lopera-Maya EA	NA	NA	35115690	European	NA	7738	HG19/GRCh37	NA	NA	NA	NA	NA	1	5564086	NA	NA
ebi-a-GCST90027486	Gut bacterial pathway abundance (KDO.NAGLIPASYN.PWY..superpathway.of..Kdo.2.lipid.A.biosynthesis)	NA	public	2022	Lopera-Maya EA	NA	NA	35115690	European	NA	7738	HG19/GRCh37	NA	NA	NA	NA	NA	1	5566712	NA	NA
ebi-a-GCST90026003	Cholesterol levels	NA	public	2021	Panyard DJ	NA	NA	33437055	European	NA	291	HG19/GRCh37	NA	NA	NA	NA	NA	1	6862400	NA	NA
ebi-a-GCST90025993	Lipoprotein (a) levels	NA	public	2021	Barton AR	NA	NA	34226706	European	NA	348806	HG19/GRCh37	NA	NA	NA	NA	NA	1	4199443	NA	NA
ebi-a-GCST90025956	HDL cholesterol levels	NA	public	2021	Barton AR	NA	NA	34226706	European	NA	400754	HG19/GRCh37	NA	NA	NA	NA	NA	1	4218934	NA	NA
ebi-a-GCST90025955	Apolipoprotein A1 levels	NA	public	2021	Barton AR	NA	NA	34226706	European	NA	398508	HG19/GRCh37	NA	NA	NA	NA	NA	1	4218115	NA	NA
ebi-a-GCST90025954	Direct low density lipoprotein cholesterol levels	NA	public	2021	Barton AR	NA	NA	34226706	European	NA	437068	HG19/GRCh37	NA	NA	NA	NA	NA	1	4231872	NA	NA
ebi-a-GCST90025953	Total cholesterol levels	NA	public	2021	Barton AR	NA	NA	34226706	European	NA	437878	HG19/GRCh37	NA	NA	NA	NA	NA	1	4232052	NA	NA
ebi-a-GCST90025952	Apolipoprotein B levels	NA	public	2021	Barton AR	NA	NA	34226706	European	NA	435744	HG19/GRCh37	NA	NA	NA	NA	NA	1	4231412	NA	NA
ebi-a-GCST90019420	Apolipoprotein A-I measurement	NA	public	2020	Pietzner M	NA	NA	33328453	European	NA	10708	HG19/GRCh37	NA	NA	NA	NA	NA	1	15567472	NA	NA
ebi-a-GCST90019381	Phospholipase D3 measurement	NA	public	2020	Pietzner M	NA	NA	33328453	European	NA	10708	HG19/GRCh37	NA	NA	NA	NA	NA	1	15566786	NA	NA
ebi-a-GCST90018975	Triglycerides	NA	public	2021	Sakaue S	NA	NA	34594039	European	NA	343992	HG19/GRCh37	NA	NA	NA	NA	NA	1	19052580	NA	NA
ebi-a-GCST90018974	Total cholesterol levels	NA	public	2021	Sakaue S	NA	NA	34594039	European	NA	344278	HG19/GRCh37	NA	NA	NA	NA	NA	1	19043498	NA	NA
ebi-a-GCST90018961	LDL cholesterol	NA	public	2021	Sakaue S	NA	NA	34594039	European	NA	343621	HG19/GRCh37	NA	NA	NA	NA	NA	1	19037976	NA	NA
ebi-a-GCST90018956	HDL cholesterol	NA	public	2021	Sakaue S	NA	NA	34594039	European	NA	315133	HG19/GRCh37	NA	NA	NA	NA	NA	1	19051633	NA	NA
ebi-a-GCST90018755	Triglycerides	NA	public	2021	Sakaue S	NA	NA	34594039	East Asian	NA	111667	HG19/GRCh37	NA	NA	NA	NA	NA	1	12495701	NA	NA
ebi-a-GCST90018754	Total cholesterol levels	NA	public	2021	Sakaue S	NA	NA	34594039	East Asian	NA	135808	HG19/GRCh37	NA	NA	NA	NA	NA	1	12500351	NA	NA
ebi-a-GCST90018741	LDL cholesterol	NA	public	2021	Sakaue S	NA	NA	34594039	East Asian	NA	72866	HG19/GRCh37	NA	NA	NA	NA	NA	1	12485782	NA	NA
ebi-a-GCST90018736	HDL cholesterol	NA	public	2021	Sakaue S	NA	NA	34594039	East Asian	NA	74970	HG19/GRCh37	NA	NA	NA	NA	NA	1	12489767	NA	NA
ebi-a-GCST90014009	Direct low density lipoprotein levels (UKB data field 30780)	NA	public	2021	Mbatchou J	NA	NA	34017140	European	NA	389189	HG19/GRCh37	NA	NA	NA	NA	NA	1	10783697	NA	NA
ebi-a-GCST90014007	High density lipoprotein cholesterol levels (UKB data field 30760)	NA	public	2021	Mbatchou J	NA	NA	34017140	European	NA	357810	HG19/GRCh37	NA	NA	NA	NA	NA	1	10783660	NA	NA
ebi-a-GCST90014000	Cholesterol levels (UKB data field 30690)	NA	public	2021	Mbatchou J	NA	NA	34017140	European	NA	389864	HG19/GRCh37	NA	NA	NA	NA	NA	1	10783688	NA	NA
ebi-a-GCST90013994	Apolipoprotein B levels (UKB data field 30640)	NA	public	2021	Mbatchou J	NA	NA	34017140	European	NA	388022	HG19/GRCh37	NA	NA	NA	NA	NA	1	10783664	NA	NA
ebi-a-GCST90013993	Apolipoprotein A levels (UKB data field 30630)	NA	public	2021	Mbatchou J	NA	NA	34017140	European	NA	355859	HG19/GRCh37	NA	NA	NA	NA	NA	1	10783664	NA	NA
ebi-a-GCST90013969	Cholesterol lowering medication use (UKB data field 6177_1) (SPA correction)	NA	public	2021	Mbatchou J	NA	NA	34017140	European	NA	407746	HG19/GRCh37	NA	NA	NA	NA	NA	1	11039194	NA	NA
ebi-a-GCST90013932	High cholesterol (SPA correction)	NA	public	2021	Mbatchou J	NA	NA	34017140	European	NA	407746	HG19/GRCh37	NA	NA	NA	NA	NA	1	11039201	NA	NA
ebi-a-GCST90013919	Cholesterol lowering medication use (UKB data field 6177_1) (Firth correction)	NA	public	2021	Mbatchou J	NA	NA	34017140	European	NA	407746	HG19/GRCh37	NA	NA	NA	NA	NA	1	11039175	NA	NA
ebi-a-GCST90013882	High cholesterol (Firth correction)	NA	public	2021	Mbatchou J	NA	NA	34017140	European	NA	407746	HG19/GRCh37	NA	NA	NA	NA	NA	1	11039206	NA	NA
ebi-a-GCST90013871	Direct low density lipoprotein levels (UKB data field 30780)	NA	public	2021	Mbatchou J	NA	NA	34017140	European	NA	389189	HG19/GRCh37	NA	NA	NA	NA	NA	1	10783697	NA	NA
ieu-b-5089	LDL cholesterol	NA	public	2022	Si Fang	UK Biobank	Males	NA	European	SD	201678	HG19/GRCh37	NA	Continuous	Biomarker	EFO:0004195	NA	NA	12321875	NA	NA
ebi-a-GCST000758	Triglycerides	NA	public	2010	Teslovich TM	NA	NA	20686565	European	NA	96598	HG19/GRCh37	NA	NA	NA	NA	NA	1	2625646	NA	NA
ebi-a-GCST000759	LDL cholesterol	NA	public	2010	Teslovich TM	NA	NA	20686565	European	NA	95454	HG19/GRCh37	NA	NA	NA	NA	NA	1	2626955	NA	NA
ebi-a-GCST006307	LDL cholesterol	NA	public	2018	Andaleon A	NA	NA	29404214	Sub-Saharan African	NA	1017	HG19/GRCh37	NA	NA	NA	NA	NA	1	4424003	0	NA
prot-a-137	Apolipoprotein M	NA	public	2018	Sun BB	NA	Males and Females	29875488	European	NA	3301	HG19/GRCh37	NA	Immune system	Protein	NA	NA	1	10534735	0	NA
met-c-958	Concentration of chylomicrons and largest VLDL particles	NA	public	2016	Kettunen	NA	Males and Females	27005778	European	SD	18960	HG19/GRCh37	NA	Metabolites	Lipid	NA	XXL.VLDL.P	1	11598671	1	NA
met-d-TG_by_PG	Ratio of triglycerides to phosphoglycerides	NA	public	2020	Borges CM	NA	Males and Females	NA	European	NA	114999	HG19/GRCh37	NA	Continuous	NA	NA	NA	1	12321875	0	NA
prot-a-132	Apolipoprotein E (isoform E2)	NA	public	2018	Sun BB	NA	Males and Females	29875488	European	NA	3301	HG19/GRCh37	NA	Immune system	Protein	NA	NA	1	10534735	0	NA
ieu-a-781	LDL cholesterol	NA	public	2013	Willer CJ	GLGC	Males and Females	24097068	Mixed	SD (mg/dL)	83198	HG19/GRCh37	NA	Risk factor	Lipid	NA	Metabo-chip	1	120251	2	38.6746
met-d-L_VLDL_FC	Free cholesterol in large VLDL	NA	public	2020	Borges CM	NA	Males and Females	NA	European	NA	115078	HG19/GRCh37	NA	Continuous	NA	NA	NA	1	12321875	0	NA
met-d-S_VLDL_CE_pct	Cholesteryl esters to total lipids ratio in small VLDL	NA	public	2020	Borges CM	NA	Males and Females	NA	European	NA	115078	HG19/GRCh37	NA	Continuous	NA	NA	NA	1	12321875	0	NA
met-d-M_VLDL_CE	Cholesteryl esters in medium VLDL	NA	public	2020	Borges CM	NA	Males and Females	NA	European	NA	115078	HG19/GRCh37	NA	Continuous	NA	NA	NA	1	12321875	0	NA
ukb-e-30640_CSA	Apolipoprotein B	8352	public	2020	Pan-UKB team	NA	Males and Females	NA	South Asian	NA	8352	HG19/GRCh37	0	Continuous	NA	NA	NA	1	9811995	0	NA
met-d-S_VLDL_P	Concentration of small VLDL particles	NA	public	2020	Borges CM	NA	Males and Females	NA	European	NA	115078	HG19/GRCh37	NA	Continuous	NA	NA	NA	1	12321875	0	NA
met-d-L_HDL_TG_pct	Triglycerides to total lipids ratio in large HDL	NA	public	2020	Borges CM	NA	Males and Females	NA	European	NA	115078	HG19/GRCh37	NA	Continuous	NA	NA	NA	1	12321875	0	NA
met-c-929	Total lipids in small VLDL	NA	public	2016	Kettunen	NA	Males and Females	27005778	European	SD	19273	HG19/GRCh37	NA	Metabolites	Lipid	NA	S.VLDL.L	1	11817034	1	NA
ukb-b-20379	Medication for cholesterol, blood pressure, diabetes, or take exogenous hormones: None of the above	172332	public	2018	Ben Elsworth	MRC-IEU	Males and Females	NA	European	SD	249710	HG19/GRCh37	77378	Binary	NA	NA	6153#100: Output from GWAS pipeline using Phesant derived variables from UKBiobank	1	9851867	1	NA
ukb-e-30640_EAS	Apolipoprotein B	2553	public	2020	Pan-UKB team	NA	Males and Females	NA	East Asian	NA	2553	HG19/GRCh37	0	Continuous	NA	NA	NA	1	8258293	0	NA
met-c-853	Free cholesterol to esterified cholesterol ratio	NA	public	2016	Kettunen	NA	Males and Females	27005778	European	SD	13497	HG19/GRCh37	NA	Metabolites	Lipid	NA	Est.C	1	11414918	1	NA
prot-a-1751	Gastric triacylglycerol lipase	NA	public	2018	Sun BB	NA	Males and Females	29875488	European	NA	3301	HG19/GRCh37	NA	Immune system	Protein	NA	NA	1	10534735	0	NA
met-d-Total_PL	Total phospholipids in lipoprotein particles	NA	public	2020	Borges CM	NA	Males and Females	NA	European	NA	115078	HG19/GRCh37	NA	Continuous	NA	NA	NA	1	12321875	0	NA
ieu-a-299	HDL cholesterol	NA	public	2013	Willer CJ	GLGC	Males and Females	24097068	Mixed	SD (mg/dL)	187167	HG19/GRCh37	NA	Risk factor	Lipid	NA	NA	1	2447442	1	15.5102
prot-a-1717	Low-density lipoprotein receptor	NA	public	2018	Sun BB	NA	Males and Females	29875488	European	NA	3301	HG19/GRCh37	NA	Immune system	Protein	NA	NA	1	10534735	0	NA
prot-a-236	Apoptosis regulator Bcl-2	NA	public	2018	Sun BB	NA	Males and Females	29875488	European	NA	3301	HG19/GRCh37	NA	Immune system	Protein	NA	NA	1	10534735	0	NA
met-d-VLDL_L	Total lipids in VLDL	NA	public	2020	Borges CM	NA	Males and Females	NA	European	NA	115078	HG19/GRCh37	NA	Continuous	NA	NA	NA	1	12321875	0	NA
ieu-b-4843	HDL cholesterol	NA	public	2022	Howe LJ	Within family GWAS consortium	Males and Females	NA	European	NA	37120	HG19/GRCh37	NA	NA	NA	EFO:0004612	Sibling estimate	1	NA	0	NA
prot-a-2288	Group IIE secretory phospholipase A2	NA	public	2018	Sun BB	NA	Males and Females	29875488	European	NA	3301	HG19/GRCh37	NA	Immune system	Protein	NA	NA	1	10534735	0	NA
met-c-876	Free cholesterol in large HDL	NA	public	2016	Kettunen	NA	Males and Females	27005778	European	SD	21559	HG19/GRCh37	NA	Metabolites	Lipid	NA	L.HDL.FC; SD value comes from the original untransformed distribution of the ERF cohort	1	11869426	1	0.14
met-d-M_HDL_P	Concentration of medium HDL particles	NA	public	2020	Borges CM	NA	Males and Females	NA	European	NA	115078	HG19/GRCh37	NA	Continuous	NA	NA	NA	1	12321875	0	NA
ebi-a-GCST002221	Cholesterol, total	NA	public	2013	Willer CJ	NA	NA	24097068	European	NA	94595	HG19/GRCh37	NA	NA	NA	NA	NA	1	2418562	0	NA
prot-a-2146	Oxidized low-density lipoprotein receptor 1	NA	public	2018	Sun BB	NA	Males and Females	29875488	European	NA	3301	HG19/GRCh37	NA	Immune system	Protein	NA	NA	1	10534735	0	NA
ebi-a-GCST000755	HDL cholesterol	NA	public	2010	Teslovich TM	NA	NA	20686565	European	NA	99900	HG19/GRCh37	NA	NA	NA	NA	NA	1	2634374	0	NA
met-d-L_HDL_C_pct	Cholesterol to total lipids ratio in large HDL	NA	public	2020	Borges CM	NA	Males and Females	NA	European	NA	115078	HG19/GRCh37	NA	Continuous	NA	NA	NA	1	12321875	0	NA
ukb-e-E78_MID	E78 Disorders of lipoprotein metabolism and other lipidaemias	239	public	2020	Pan-UKB team	NA	Males and Females	NA	Greater Middle Eastern (Middle Eastern, North African, or Persian)	NA	1599	HG19/GRCh37	1360	Binary	NA	NA	NA	1	11608279	0	NA
met-d-VLDL_PL	Phospholipids in VLDL	NA	public	2020	Borges CM	NA	Males and Females	NA	European	NA	115078	HG19/GRCh37	NA	Continuous	NA	NA	NA	1	12321875	0	NA
met-d-XXL_VLDL_FC_pct	Free cholesterol to total lipids ratio in chylomicrons and extremely large VLDL	NA	public	2020	Borges CM	NA	Males and Females	NA	European	NA	111631	HG19/GRCh37	NA	Continuous	NA	NA	NA	1	12321875	0	NA
met-d-HDL_FC	Free cholesterol in HDL	NA	public	2020	Borges CM	NA	Males and Females	NA	European	NA	115078	HG19/GRCh37	NA	Continuous	NA	NA	NA	1	12321875	0	NA
met-d-XL_VLDL_PL	Phospholipids in very large VLDL	NA	public	2020	Borges CM	NA	Males and Females	NA	European	NA	115078	HG19/GRCh37	NA	Continuous	NA	NA	NA	1	12321875	0	NA
prot-a-127	Apolipoprotein B	NA	public	2018	Sun BB	NA	Males and Females	29875488	European	NA	3301	HG19/GRCh37	NA	Immune system	Protein	NA	NA	1	10534735	0	NA
met-d-L_LDL_PL	Phospholipids in large LDL	NA	public	2020	Borges CM	NA	Males and Females	NA	European	NA	115078	HG19/GRCh37	NA	Continuous	NA	NA	NA	1	12321875	0	NA
met-d-XXL_VLDL_TG_pct	Triglycerides to total lipids ratio in chylomicrons and extremely large VLDL	NA	public	2020	Borges CM	NA	Males and Females	NA	European	NA	111631	HG19/GRCh37	NA	Continuous	NA	NA	NA	1	12321875	0	NA
ukb-b-10912	Non-cancer illness code, self-reported: high cholesterol	56753	public	2018	Ben Elsworth	MRC-IEU	Males and Females	NA	European	SD	462933	HG19/GRCh37	406180	Binary	NA	NA	20002#1473: Output from GWAS pipeline using Phesant derived variables from UKBiobank	1	9851867	1	NA
ukb-e-E78_AFR	E78 Disorders of lipoprotein metabolism and other lipidaemias	746	public	2020	Pan-UKB team	NA	Males and Females	NA	African American or Afro-Caribbean	NA	6636	HG19/GRCh37	5890	Binary	NA	NA	NA	1	15530840	0	NA
met-d-VLDL_TG	Triglycerides in VLDL	NA	public	2020	Borges CM	NA	Males and Females	NA	European	NA	115078	HG19/GRCh37	NA	Continuous	NA	NA	NA	1	12321875	0	NA
ukb-e-LDLC_CSA	LDL direct, adjusted by medication	7985	public	2020	Pan-UKB team	NA	Males and Females	NA	South Asian	NA	7985	HG19/GRCh37	0	Continuous	NA	NA	NA	1	9811224	0	NA
met-d-M_HDL_FC_pct	Free cholesterol to total lipids ratio in medium HDL	NA	public	2020	Borges CM	NA	Males and Females	NA	European	NA	115078	HG19/GRCh37	NA	Continuous	NA	NA	NA	1	12321875	0	NA
met-c-865	Mean diameter for HDL particles	NA	public	2016	Kettunen	NA	Males and Females	27005778	European	SD	19273	HG19/GRCh37	NA	Metabolites	Lipid	NA	HDL.D	1	11803445	1	NA
ebi-a-GCST008037	Low density lipoprotein cholesterol levels	NA	public	2019	Wojcik GL	NA	NA	31217584	Hispanic or Latin American	NA	17373	HG19/GRCh37	NA	NA	NA	NA	NA	1	31570140	0	NA
ukb-e-6177_p2_AFR	Medication for cholesterol, blood pressure or diabetes	1646	public	2020	Pan-UKB team	NA	Males and Females	NA	African American or Afro-Caribbean	NA	2615	HG19/GRCh37	969	Binary	NA	NA	NA	1	15487614	0	NA
met-d-S_LDL_C	Cholesterol in small LDL	NA	public	2020	Borges CM	NA	Males and Females	NA	European	NA	115078	HG19/GRCh37	NA	Continuous	NA	NA	NA	1	12321875	0	NA
met-c-943	Cholesterol esters in very large HDL	NA	public	2016	Kettunen	NA	Males and Females	27005778	European	SD	19273	HG19/GRCh37	NA	Metabolites	Lipid	NA	XL.HDL.CE	1	11806428	1	NA
met-d-S_HDL_TG	Triglycerides in small HDL	NA	public	2020	Borges CM	NA	Males and Females	NA	European	NA	115078	HG19/GRCh37	NA	Continuous	NA	NA	NA	1	12321875	0	NA
met-d-non_HDL_C	Total cholesterol minus HDL-C	NA	public	2020	Borges CM	NA	Males and Females	NA	European	NA	115078	HG19/GRCh37	NA	Continuous	NA	NA	NA	1	12321875	0	NA
ukb-e-6153_p2_AFR	Medication for cholesterol, blood pressure, diabetes, or take exogenous hormones	2165	public	2020	Pan-UKB team	NA	Males and Females	NA	African American or Afro-Caribbean	NA	3814	HG19/GRCh37	1649	Binary	NA	NA	NA	1	15527334	0	NA
met-d-M_HDL_PL	Phospholipids in medium HDL	NA	public	2020	Borges CM	NA	Males and Females	NA	European	NA	115078	HG19/GRCh37	NA	Continuous	NA	NA	NA	1	12321875	0	NA
ukb-b-18009	Medication for cholesterol, blood pressure, diabetes, or take exogenous hormones: Blood pressure medication	43244	public	2018	Ben Elsworth	MRC-IEU	Males and Females	NA	European	SD	249710	HG19/GRCh37	206466	Binary	NA	NA	6153#2: Output from GWAS pipeline using Phesant derived variables from UKBiobank	1	9851867	1	NA
met-c-913	Concentration of medium VLDL particles	NA	public	2016	Kettunen	NA	Males and Females	27005778	European	SD	19273	HG19/GRCh37	NA	Metabolites	Lipid	NA	M.VLDL.P	1	11819006	1	NA
met-d-XL_VLDL_FC	Free cholesterol in very large VLDL	NA	public	2020	Borges CM	NA	Males and Females	NA	European	NA	115078	HG19/GRCh37	NA	Continuous	NA	NA	NA	1	12321875	0	NA
met-c-883	Total lipids in large LDL	NA	public	2016	Kettunen	NA	Males and Females	27005778	European	SD	19273	HG19/GRCh37	NA	Metabolites	Lipid	NA	L.LDL.L	1	11820652	1	NA
ebi-a-GCST008045	Total cholesterol levels	NA	public	2019	Wojcik GL	NA	NA	31217584	Hispanic or Latin American	NA	17802	HG19/GRCh37	NA	NA	NA	NA	NA	1	31763238	0	NA
prot-a-2286	Phospholipase A2, membrane associated	NA	public	2018	Sun BB	NA	Males and Females	29875488	European	NA	3301	HG19/GRCh37	NA	Immune system	Protein	NA	NA	1	10534735	0	NA
met-d-XL_VLDL_C	Cholesterol in very large VLDL	NA	public	2020	Borges CM	NA	Males and Females	NA	European	NA	115078	HG19/GRCh37	NA	Continuous	NA	NA	NA	1	12321875	0	NA
met-c-948	Triglycerides in very large HDL	NA	public	2016	Kettunen	NA	Males and Females	27005778	European	SD	21536	HG19/GRCh37	NA	Metabolites	Lipid	NA	XL.HDL.TG; SD value comes from the original untransformed distribution of the ERF cohort	1	11871386	1	0.14
met-c-914	Phospholipids in medium VLDL	NA	public	2016	Kettunen	NA	Males and Females	27005778	European	SD	21240	HG19/GRCh37	NA	Metabolites	Lipid	NA	M.VLDL.PL; SD value comes from the original untransformed distribution of the ERF cohort	1	11766530	1	1.92
ukb-e-30760_CSA	HDL cholesterol	7688	public	2020	Pan-UKB team	NA	Males and Females	NA	South Asian	NA	7688	HG19/GRCh37	0	Continuous	NA	NA	NA	1	9811631	0	NA
ebi-a-GCST90012021	TNF-related apoptosis-inducing ligand receptor 2 levels	NA	public	2020	Folkersen L	NA	NA	33067605	European	NA	21758	HG19/GRCh37	NA	NA	NA	NA	NA	1	13102960	0	NA
met-d-XL_VLDL_CE_pct	Cholesteryl esters to total lipids ratio in very large VLDL	NA	public	2020	Borges CM	NA	Males and Females	NA	European	NA	114155	HG19/GRCh37	NA	Continuous	NA	NA	NA	1	12321875	0	NA
prot-a-5	Monoacylglycerol lipase ABHD12	NA	public	2018	Sun BB	NA	Males and Females	29875488	European	NA	3301	HG19/GRCh37	NA	Immune system	Protein	NA	NA	1	10534735	0	NA
met-d-M_LDL_FC	Free cholesterol in medium LDL	NA	public	2020	Borges CM	NA	Males and Females	NA	European	NA	115078	HG19/GRCh37	NA	Continuous	NA	NA	NA	1	12321875	0	NA
ukb-e-6153_p3_CSA	Medication for cholesterol, blood pressure, diabetes, or take exogenous hormones	934	public	2020	Pan-UKB team	NA	Males and Females	NA	South Asian	NA	3868	HG19/GRCh37	2934	Binary	NA	NA	NA	1	9808950	0	NA
met-d-L_VLDL_PL_pct	Phospholipids to total lipids ratio in large VLDL	NA	public	2020	Borges CM	NA	Males and Females	NA	European	NA	115067	HG19/GRCh37	NA	Continuous	NA	NA	NA	1	12321875	0	NA
met-c-945	Total lipids in very large HDL	NA	public	2016	Kettunen	NA	Males and Females	27005778	European	SD	19273	HG19/GRCh37	NA	Metabolites	Lipid	NA	XL.HDL.L	1	11798042	1	NA
met-d-XXL_VLDL_CE	Cholesteryl esters in chylomicrons and extremely large VLDL	NA	public	2020	Borges CM	NA	Males and Females	NA	European	NA	115078	HG19/GRCh37	NA	Continuous	NA	NA	NA	1	12321875	0	NA
ukb-e-30640_MID	Apolipoprotein B	1496	public	2020	Pan-UKB team	NA	Males and Females	NA	Greater Middle Eastern (Middle Eastern, North African, or Persian)	NA	1496	HG19/GRCh37	0	Continuous	NA	NA	NA	1	11900115	0	NA
prot-a-1777	Low-density lipoprotein receptor-related protein 1, soluble	NA	public	2018	Sun BB	NA	Males and Females	29875488	European	NA	3301	HG19/GRCh37	NA	Immune system	Protein	NA	NA	1	10534735	0	NA
met-d-XL_VLDL_C_pct	Cholesterol to total lipids ratio in very large VLDL	NA	public	2020	Borges CM	NA	Males and Females	NA	European	NA	114155	HG19/GRCh37	NA	Continuous	NA	NA	NA	1	12321875	0	NA
met-d-S_VLDL_FC_pct	Free cholesterol to total lipids ratio in small VLDL	NA	public	2020	Borges CM	NA	Males and Females	NA	European	NA	115078	HG19/GRCh37	NA	Continuous	NA	NA	NA	1	12321875	0	NA
ukb-d-30760_raw	HDL cholesterol	NA	public	2018	Neale lab	NA	Males and Females	NA	European	NA	NA	HG19/GRCh37	NA	Metabolites	NA	NA	NA	1	13585298	0	NA
met-c-957	Total lipids in chylomicrons and largest VLDL particles	NA	public	2016	Kettunen	NA	Males and Females	27005778	European	SD	18960	HG19/GRCh37	NA	Metabolites	Lipid	NA	XXL.VLDL.L	1	11708802	1	NA
ukb-a-448	Medication for cholesterol blood pressure diabetes or take exogenous hormones: Cholesterol lowering medication	22705	public	2017	Neale	Neale Lab	Males and Females	NA	European	SD	180203	HG19/GRCh37	157498	NA	NA	NA	NA	1	10894596	1	NA
met-d-VLDL_FC	Free cholesterol in VLDL	NA	public	2020	Borges CM	NA	Males and Females	NA	European	NA	115078	HG19/GRCh37	NA	Continuous	NA	NA	NA	1	12321875	0	NA
met-c-885	Phospholipids in large LDL	NA	public	2016	Kettunen	NA	Males and Females	27005778	European	SD	21550	HG19/GRCh37	NA	Metabolites	Lipid	NA	L.LDL.PL; SD value comes from the original untransformed distribution of the ERF cohort	1	11871461	1	0.3
met-d-LDL_L	Total lipids in LDL	NA	public	2020	Borges CM	NA	Males and Females	NA	European	NA	115078	HG19/GRCh37	NA	Continuous	NA	NA	NA	1	12321875	0	NA
ebi-a-GCST008035	High density lipoprotein cholesterol levels	NA	public	2019	Wojcik GL	NA	NA	31217584	Hispanic or Latin American	NA	17751	HG19/GRCh37	NA	NA	NA	NA	NA	1	31738279	0	NA
prot-a-1818	Lysophospholipase-like protein 1	NA	public	2018	Sun BB	NA	Males and Females	29875488	European	NA	3301	HG19/GRCh37	NA	Immune system	Protein	NA	NA	1	10534735	0	NA
ukb-d-30780_raw	LDL direct	NA	public	2018	Neale lab	NA	Males and Females	NA	European	NA	NA	HG19/GRCh37	NA	Metabolites	NA	NA	NA	1	13586016	0	NA
met-d-S_LDL_TG	Triglycerides in small LDL	NA	public	2020	Borges CM	NA	Males and Females	NA	European	NA	115078	HG19/GRCh37	NA	Continuous	NA	NA	NA	1	12321875	0	NA
met-d-S_LDL_FC_pct	Free cholesterol to total lipids ratio in small LDL	NA	public	2020	Borges CM	NA	Males and Females	NA	European	NA	115078	HG19/GRCh37	NA	Continuous	NA	NA	NA	1	12321875	0	NA
met-d-L_HDL_L	Total lipids in large HDL	NA	public	2020	Borges CM	NA	Males and Females	NA	European	NA	115078	HG19/GRCh37	NA	Continuous	NA	NA	NA	1	12321875	0	NA
ukb-e-30630_CSA	Apolipoprotein A	7679	public	2020	Pan-UKB team	NA	Males and Females	NA	South Asian	NA	7679	HG19/GRCh37	0	Continuous	NA	NA	NA	1	9811537	0	NA
bbj-a-31	Low-density-lipoprotein cholesterol	NA	public	2019	Ishigaki K	NA	Males and Females	29403010	East Asian	NA	72866	HG19/GRCh37	NA	Continuous	NA	NA	NA	1	6108953	0	NA
met-d-XL_VLDL_TG	Triglycerides in very large VLDL	NA	public	2020	Borges CM	NA	Males and Females	NA	European	NA	115078	HG19/GRCh37	NA	Continuous	NA	NA	NA	1	12321875	0	NA
ieu-a-782	Total cholesterol	NA	public	2013	Willer CJ	GLGC	Males and Females	24097068	Mixed	SD (mg/dL)	92260	HG19/GRCh37	NA	Risk factor	Lipid	NA	Metabo-chip	1	120794	2	41.7507
met-d-XL_HDL_CE	Cholesteryl esters in very large HDL	NA	public	2020	Borges CM	NA	Males and Females	NA	European	NA	115078	HG19/GRCh37	NA	Continuous	NA	NA	NA	1	12321875	0	NA
met-d-M_LDL_PL_pct	Phospholipids to total lipids ratio in medium LDL	NA	public	2020	Borges CM	NA	Males and Females	NA	European	NA	115078	HG19/GRCh37	NA	Continuous	NA	NA	NA	1	12321875	0	NA
ukb-b-12014	Medication for cholesterol, blood pressure or diabetes: None of the above	139819	public	2018	Ben Elsworth	MRC-IEU	Males and Females	NA	European	SD	209638	HG19/GRCh37	69819	Binary	NA	NA	6177#100: Output from GWAS pipeline using Phesant derived variables from UKBiobank	1	9851867	1	NA
finn-b-E4_HYPERCHOL	Pure hypercholesterolaemia	8808	public	2021	NA	NA	Males and Females	NA	European	NA	NA	HG19/GRCh37	197259	Binary	NA	NA	E4_HYPERCHOL	1	16380403	0	NA
met-d-M_HDL_L	Total lipids in medium HDL	NA	public	2020	Borges CM	NA	Males and Females	NA	European	NA	115078	HG19/GRCh37	NA	Continuous	NA	NA	NA	1	12321875	0	NA
met-d-M_VLDL_C	Cholesterol in medium VLDL	NA	public	2020	Borges CM	NA	Males and Females	NA	European	NA	115078	HG19/GRCh37	NA	Continuous	NA	NA	NA	1	12321875	0	NA
ukb-e-30780_MID	LDL direct	1498	public	2020	Pan-UKB team	NA	Males and Females	NA	Greater Middle Eastern (Middle Eastern, North African, or Persian)	NA	1498	HG19/GRCh37	0	Continuous	NA	NA	NA	1	11906017	0	NA
met-d-M_HDL_C_pct	Cholesterol to total lipids ratio in medium HDL	NA	public	2020	Borges CM	NA	Males and Females	NA	European	NA	115078	HG19/GRCh37	NA	Continuous	NA	NA	NA	1	12321875	0	NA
prot-a-1019	Fas apoptotic inhibitory molecule 3	NA	public	2018	Sun BB	NA	Males and Females	29875488	European	NA	3301	HG19/GRCh37	NA	Immune system	Protein	NA	NA	1	10534735	0	NA
met-d-VLDL_C	VLDL cholesterol	NA	public	2020	Borges CM	NA	Males and Females	NA	European	NA	115078	HG19/GRCh37	NA	Continuous	NA	NA	NA	1	12321875	0	NA
met-d-Clinical_LDL_C	Clinical LDL cholesterol	NA	public	2020	Borges CM	NA	Males and Females	NA	European	NA	115078	HG19/GRCh37	NA	Continuous	NA	NA	NA	1	12321875	0	NA
met-c-930	Concentration of small VLDL particles	NA	public	2016	Kettunen	NA	Males and Females	27005778	European	SD	19273	HG19/GRCh37	NA	Metabolites	Lipid	NA	S.VLDL.P	1	11820641	1	NA
met-d-S_HDL_FC_pct	Free cholesterol to total lipids ratio in small HDL	NA	public	2020	Borges CM	NA	Males and Females	NA	European	NA	115078	HG19/GRCh37	NA	Continuous	NA	NA	NA	1	12321875	0	NA
met-d-LDL_FC	Free cholesterol in LDL	NA	public	2020	Borges CM	NA	Males and Females	NA	European	NA	115078	HG19/GRCh37	NA	Continuous	NA	NA	NA	1	12321875	0	NA
met-c-960	Triglycerides in chylomicrons and largest VLDL particles	NA	public	2016	Kettunen	NA	Males and Females	27005778	European	SD	21540	HG19/GRCh37	NA	Metabolites	Lipid	NA	XXL.VLDL.TG; SD value comes from the original untransformed distribution of the ERF cohort	1	11843388	1	0.53
ukb-e-30780_CSA	LDL direct	8404	public	2020	Pan-UKB team	NA	Males and Females	NA	South Asian	NA	8404	HG19/GRCh37	0	Continuous	NA	NA	NA	1	9811771	0	NA
ieu-b-4849	Triglycerides	NA	public	2022	Howe LJ	Within family GWAS consortium	Males and Females	NA	European	NA	30515	HG19/GRCh37	NA	NA	NA	EFO:0004530	Sibling estimate	1	NA	0	NA
met-d-XL_VLDL_P	Concentration of very large VLDL particles	NA	public	2020	Borges CM	NA	Males and Females	NA	European	NA	115078	HG19/GRCh37	NA	Continuous	NA	NA	NA	1	12321875	0	NA
ukb-d-30760_irnt	HDL cholesterol	NA	public	2018	Neale lab	NA	Males and Females	NA	European	NA	NA	HG19/GRCh37	NA	Metabolites	NA	NA	NA	1	13585298	0	NA
ukb-a-449	Medication for cholesterol blood pressure diabetes or take exogenous hormones: None of the above	124239	public	2017	Neale	Neale Lab	Males and Females	NA	European	SD	180203	HG19/GRCh37	55964	NA	NA	NA	NA	1	10894596	1	NA
ukb-e-6177_p3_CSA	Medication for cholesterol, blood pressure or diabetes	1442	public	2020	Pan-UKB team	NA	Males and Females	NA	South Asian	NA	4553	HG19/GRCh37	3111	Binary	NA	NA	NA	1	9815552	0	NA
prot-a-2291	Secretory phospholipase A2 receptor	NA	public	2018	Sun BB	NA	Males and Females	29875488	European	NA	3301	HG19/GRCh37	NA	Immune system	Protein	NA	NA	1	10534735	0	NA
met-d-S_VLDL_CE	Cholesteryl esters in small VLDL	NA	public	2020	Borges CM	NA	Males and Females	NA	European	NA	115078	HG19/GRCh37	NA	Continuous	NA	NA	NA	1	12321875	0	NA
met-a-307	Cholesterol	NA	public	2014	Shin	NA	Males and Females	24816252	European	log10 units	7813	HG19/GRCh37	NA	Metabolites	Lipid	NA	NA	1	2545608	1	0.0939579
ukb-e-30690_CSA	Cholesterol	8422	public	2020	Pan-UKB team	NA	Males and Females	NA	South Asian	NA	8422	HG19/GRCh37	0	Continuous	NA	NA	NA	1	9812102	0	NA
met-c-902	Concentration of medium HDL particles	NA	public	2016	Kettunen	NA	Males and Females	27005778	European	SD	19273	HG19/GRCh37	NA	Metabolites	Lipid	NA	M.HDL.P	1	11820655	1	NA
ukb-b-14070	Medication for cholesterol, blood pressure, diabetes, or take exogenous hormones: Insulin	1918	public	2018	Ben Elsworth	MRC-IEU	Males and Females	NA	European	SD	249710	HG19/GRCh37	247792	Binary	NA	NA	6153#3: Output from GWAS pipeline using Phesant derived variables from UKBiobank	1	9851867	1	NA
ukb-e-30690_MID	Cholesterol	1500	public	2020	Pan-UKB team	NA	Males and Females	NA	Greater Middle Eastern (Middle Eastern, North African, or Persian)	NA	1500	HG19/GRCh37	0	Continuous	NA	NA	NA	1	11900595	0	NA
met-c-953	Total lipids in very small VLDL	NA	public	2016	Kettunen	NA	Males and Females	27005778	European	SD	19273	HG19/GRCh37	NA	Metabolites	Lipid	NA	XS.VLDL.L	1	11820654	1	NA
ukb-d-30870_irnt	Triglycerides	NA	public	2018	Neale lab	NA	Males and Females	NA	European	NA	NA	HG19/GRCh37	NA	Metabolites	NA	NA	NA	1	13586007	0	NA
met-c-867	Total cholesterol in IDL	NA	public	2016	Kettunen	NA	Males and Females	27005778	European	SD	19273	HG19/GRCh37	NA	Metabolites	Lipid	NA	IDL.C	1	11820655	1	NA
ukb-d-30870_raw	Triglycerides	NA	public	2018	Neale lab	NA	Males and Females	NA	European	NA	NA	HG19/GRCh37	NA	Metabolites	NA	NA	NA	1	13586007	0	NA
ebi-a-GCST90012020	Lectin-like oxidized LDL receptor 1 levels	NA	public	2020	Folkersen L	NA	NA	33067605	European	NA	21758	HG19/GRCh37	NA	NA	NA	NA	NA	1	13102621	0	NA
ieu-b-4845	LDL cholesterol	NA	public	2022	Howe LJ	Within family GWAS consortium	Males and Females	NA	European	NA	29212	HG19/GRCh37	NA	NA	NA	EFO:0004611	Sibling estimate	1	NA	0	NA
met-d-IDL_PL	Phospholipids in IDL	NA	public	2020	Borges CM	NA	Males and Females	NA	European	NA	115078	HG19/GRCh37	NA	Continuous	NA	NA	NA	1	12321875	0	NA
met-d-L_HDL_FC	Free cholesterol in large HDL	NA	public	2020	Borges CM	NA	Males and Females	NA	European	NA	115078	HG19/GRCh37	NA	Continuous	NA	NA	NA	1	12321875	0	NA
met-d-M_VLDL_FC	Free cholesterol in medium VLDL	NA	public	2020	Borges CM	NA	Males and Females	NA	European	NA	115078	HG19/GRCh37	NA	Continuous	NA	NA	NA	1	12321875	0	NA
met-c-959	Phospholipids in chylomicrons and largest VLDL particles	NA	public	2016	Kettunen	NA	Males and Females	27005778	European	SD	21542	HG19/GRCh37	NA	Metabolites	Lipid	NA	XXL.VLDL.PL; SD value comes from the original untransformed distribution of the ERF cohort	1	11871391	1	0.59
met-d-Total_P	Total concentration of lipoprotein particles	NA	public	2020	Borges CM	NA	Males and Females	NA	European	NA	115078	HG19/GRCh37	NA	Continuous	NA	NA	NA	1	12321875	0	NA
finn-b-E4_LIPOPROT	Disorders of lipoprotein metabolism and other lipidaemias	14010	public	2021	NA	NA	Males and Females	NA	European	NA	NA	HG19/GRCh37	197259	Binary	NA	NA	E4_LIPOPROT	1	16380413	0	NA
met-c-909	Total cholesterol in medium VLDL	NA	public	2016	Kettunen	NA	Males and Females	27005778	European	SD	21551	HG19/GRCh37	NA	Metabolites	Lipid	NA	M.VLDL.C. SD value comes from the original untransformed distribution of the ERF cohort	1	11871461	1	0.7
prot-a-1254	Phosphatidylinositol-glycan-specific phospholipase D	NA	public	2018	Sun BB	NA	Males and Females	29875488	European	NA	3301	HG19/GRCh37	NA	Immune system	Protein	NA	NA	1	10534735	0	NA
prot-a-129	Apolipoprotein D	NA	public	2018	Sun BB	NA	Males and Females	29875488	European	NA	3301	HG19/GRCh37	NA	Immune system	Protein	NA	NA	1	10534735	0	NA
met-c-922	Concentration of small HDL particles	NA	public	2016	Kettunen	NA	Males and Females	27005778	European	SD	19273	HG19/GRCh37	NA	Metabolites	Lipid	NA	S.HDL.P	1	11820655	1	NA
finn-b-J10_CHEMGASRESP	Respiratory conditions due to inhalation of chemicals, gases, fumes and vapours	127	public	2021	NA	NA	Males and Females	NA	European	NA	NA	HG19/GRCh37	216866	Binary	NA	NA	J10_CHEMGASRESP	1	16380466	0	NA
prot-a-1253	Phosphatidylinositol-glycan-specific phospholipase D	NA	public	2018	Sun BB	NA	Males and Females	29875488	European	NA	3301	HG19/GRCh37	NA	Immune system	Protein	NA	NA	1	10534735	0	NA
ieu-b-4844	HDL cholesterol	NA	public	2022	Howe LJ	Within family GWAS consortium	Males and Females	NA	European	NA	77409	HG19/GRCh37	NA	NA	NA	EFO:0004612	Population estimate	1	7892377	0	NA
prot-b-17	oxidized low density lipoprotein receptor 1	NA	public	2018	Folkersen L	NA	Males and Females	28369058	European	NA	3394	HG19/GRCh37	NA	Immune system	Protein	NA	NA	1	5270646	0	NA
met-d-M_VLDL_P	Concentration of medium VLDL particles	NA	public	2020	Borges CM	NA	Males and Females	NA	European	NA	115078	HG19/GRCh37	NA	Continuous	NA	NA	NA	1	12321875	0	NA
ukb-e-30690_EAS	Cholesterol	2572	public	2020	Pan-UKB team	NA	Males and Females	NA	East Asian	NA	2572	HG19/GRCh37	0	Continuous	NA	NA	NA	1	8258861	0	NA
met-d-IDL_FC	Free cholesterol in IDL	NA	public	2020	Borges CM	NA	Males and Females	NA	European	NA	115078	HG19/GRCh37	NA	Continuous	NA	NA	NA	1	12321875	0	NA
met-d-XXL_VLDL_C	Cholesterol in chylomicrons and extremely large VLDL	NA	public	2020	Borges CM	NA	Males and Females	NA	European	NA	115078	HG19/GRCh37	NA	Continuous	NA	NA	NA	1	12321875	0	NA
ebi-a-GCST002216	Triglycerides	NA	public	2013	Willer CJ	NA	NA	24097068	European	NA	94595	HG19/GRCh37	NA	NA	NA	NA	NA	1	2410057	0	NA
met-c-895	Total cholesterol in LDL	NA	public	2016	Kettunen	NA	Males and Females	27005778	European	SD	21559	HG19/GRCh37	NA	Metabolites	Lipid	NA	LDL.C; SD value comes from the original untransformed distribution of the ERF cohort	1	11871461	1	0.27
ukb-d-30630_raw	Apoliprotein A	NA	public	2018	Neale lab	NA	Males and Females	NA	European	NA	NA	HG19/GRCh37	NA	Metabolites	NA	NA	NA	1	13585234	0	NA
met-d-XS_VLDL_TG_pct	Triglycerides to total lipids ratio in very small VLDL	NA	public	2020	Borges CM	NA	Males and Females	NA	European	NA	115078	HG19/GRCh37	NA	Continuous	NA	NA	NA	1	12321875	0	NA
met-d-IDL_TG_pct	Triglycerides to total lipids ratio in IDL	NA	public	2020	Borges CM	NA	Males and Females	NA	European	NA	115078	HG19/GRCh37	NA	Continuous	NA	NA	NA	1	12321875	0	NA
prot-a-133	Apolipoprotein F	NA	public	2018	Sun BB	NA	Males and Females	29875488	European	NA	3301	HG19/GRCh37	NA	Immune system	Protein	NA	NA	1	10534735	0	NA
ukb-a-451	Medication for cholesterol blood pressure diabetes or take exogenous hormones: Hormone replacement therapy	13365	public	2017	Neale	Neale Lab	Males and Females	NA	European	SD	180203	HG19/GRCh37	166838	NA	NA	NA	NA	1	10894596	1	NA
ebi-a-GCST008593	Low density lipoprotein cholesterol levels	NA	public	2019	Andaleon A	NA	NA	31393916	Hispanic or Latin American	NA	11103	HG19/GRCh37	NA	NA	NA	NA	NA	1	1765472	0	NA
ieu-b-111	triglycerides	NA	public	2020	Richardson, Tom	UK Biobank	Males and Females	32203549	European	NA	441016	HG19/GRCh37	NA	Continuous	Lipid	NA	NA	1	12321875	0	NA
met-d-M_LDL_FC_pct	Free cholesterol to total lipids ratio in medium LDL	NA	public	2020	Borges CM	NA	Males and Females	NA	European	NA	115078	HG19/GRCh37	NA	Continuous	NA	NA	NA	1	12321875	0	NA
met-c-955	Phospholipids in very small VLDL	NA	public	2016	Kettunen	NA	Males and Females	27005778	European	SD	19273	HG19/GRCh37	NA	Metabolites	Lipid	NA	XS.VLDL.PL; SD value comes from the original untransformed distribution of the ERF cohort	1	11813718	1	0.67
finn-b-E4_HYPERLIPMIX	Mixed hyperlipidaemia	513	public	2021	NA	NA	Males and Females	NA	European	NA	NA	HG19/GRCh37	197259	Binary	NA	NA	E4_HYPERLIPMIX	1	16380378	0	NA
met-c-927	Total cholesterol in small VLDL	NA	public	2016	Kettunen	NA	Males and Females	27005778	European	SD	21557	HG19/GRCh37	NA	Metabolites	Lipid	NA	S.VLDL.C. SD value comes from the original untransformed distribution of the ERF cohort	1	11856411	1	0.41
met-c-904	Total cholesterol in medium LDL	NA	public	2016	Kettunen	NA	Males and Females	27005778	European	SD	21559	HG19/GRCh37	NA	Metabolites	Lipid	NA	M.LDL.C; SD value comes from the original untransformed distribution of the ERF cohort	1	11862863	1	0.41
met-d-ApoB_by_ApoA1	Ratio of apolipoprotein B to apolipoprotein A1	NA	public	2020	Borges CM	NA	Males and Females	NA	European	NA	115078	HG19/GRCh37	NA	Continuous	NA	NA	NA	1	12321875	0	NA
prot-a-1778	Low-density lipoprotein receptor-related protein 1B	NA	public	2018	Sun BB	NA	Males and Females	29875488	European	NA	3301	HG19/GRCh37	NA	Immune system	Protein	NA	NA	1	10534735	0	NA
met-d-HDL_size	Average diameter for HDL particles	NA	public	2020	Borges CM	NA	Males and Females	NA	European	NA	115078	HG19/GRCh37	NA	Continuous	NA	NA	NA	1	12321875	0	NA
met-d-L_HDL_TG	Triglycerides in large HDL	NA	public	2020	Borges CM	NA	Males and Females	NA	European	NA	115078	HG19/GRCh37	NA	Continuous	NA	NA	NA	1	12321875	0	NA
met-d-L_LDL_CE	Cholesteryl esters in large LDL	NA	public	2020	Borges CM	NA	Males and Females	NA	European	NA	115078	HG19/GRCh37	NA	Continuous	NA	NA	NA	1	12321875	0	NA
met-d-Total_TG	Total triglycerides	NA	public	2020	Borges CM	NA	Males and Females	NA	European	NA	115078	HG19/GRCh37	NA	Continuous	NA	NA	NA	1	12321875	0	NA
met-d-XL_VLDL_L	Total lipids in very large VLDL	NA	public	2020	Borges CM	NA	Males and Females	NA	European	NA	115078	HG19/GRCh37	NA	Continuous	NA	NA	NA	1	12321875	0	NA
prot-a-113	Apoptotic protease-activating factor 1	NA	public	2018	Sun BB	NA	Males and Females	29875488	European	NA	3301	HG19/GRCh37	NA	Immune system	Protein	NA	NA	1	10534735	0	NA
met-d-HDL_L	Total lipids in HDL	NA	public	2020	Borges CM	NA	Males and Females	NA	European	NA	115078	HG19/GRCh37	NA	Continuous	NA	NA	NA	1	12321875	0	NA
ukb-e-30790_AFR	Lipoprotein A	5140	public	2020	Pan-UKB team	NA	Males and Females	NA	African American or Afro-Caribbean	NA	5140	HG19/GRCh37	0	Continuous	NA	NA	NA	1	15527893	0	NA
met-c-874	Total cholesterol in large HDL	NA	public	2016	Kettunen	NA	Males and Females	27005778	European	SD	21558	HG19/GRCh37	NA	Metabolites	Lipid	NA	L.HDL.C; SD value comes from the original untransformed distribution of the ERF cohort	1	11861714	1	0.29
met-d-LDL_size	Average diameter for LDL particles	NA	public	2020	Borges CM	NA	Males and Females	NA	European	NA	115078	HG19/GRCh37	NA	Continuous	NA	NA	NA	1	12321875	0	NA
prot-a-2289	Group IIE secretory phospholipase A2	NA	public	2018	Sun BB	NA	Males and Females	29875488	European	NA	3301	HG19/GRCh37	NA	Immune system	Protein	NA	NA	1	10534735	0	NA
ukb-e-30790_EAS	Lipoprotein A	2279	public	2020	Pan-UKB team	NA	Males and Females	NA	East Asian	NA	2279	HG19/GRCh37	0	Continuous	NA	NA	NA	1	8241055	0	NA
ukb-b-9547	Medication for cholesterol, blood pressure, diabetes, or take exogenous hormones: Oral contraceptive pill or minipill	6501	public	2018	Ben Elsworth	MRC-IEU	Males and Females	NA	European	SD	249710	HG19/GRCh37	243209	Binary	NA	NA	6153#5: Output from GWAS pipeline using Phesant derived variables from UKBiobank	1	9851867	1	NA
met-c-932	Triglycerides in small VLDL	NA	public	2016	Kettunen	NA	Males and Females	27005778	European	SD	21558	HG19/GRCh37	NA	Metabolites	Lipid	NA	S.VLDL.TG; SD value comes from the original untransformed distribution of the ERF cohort	1	11859725	1	0.22
met-c-887	Cholesterol esters in large VLDL	NA	public	2016	Kettunen	NA	Males and Females	27005778	European	SD	18960	HG19/GRCh37	NA	Metabolites	Lipid	NA	L.VLDL.CE	1	11697414	1	NA
met-d-M_VLDL_FC_pct	Free cholesterol to total lipids ratio in medium VLDL	NA	public	2020	Borges CM	NA	Males and Females	NA	European	NA	115078	HG19/GRCh37	NA	Continuous	NA	NA	NA	1	12321875	0	NA
met-d-L_VLDL_P	Concentration of large VLDL particles	NA	public	2020	Borges CM	NA	Males and Females	NA	European	NA	115078	HG19/GRCh37	NA	Continuous	NA	NA	NA	1	12321875	0	NA
bbj-a-54	Total cholesterol	NA	public	2019	Ishigaki K	NA	Males and Females	29403010	East Asian	NA	128305	HG19/GRCh37	NA	Continuous	NA	NA	NA	1	6108953	0	NA
prot-a-2290	Calcium-dependent phospholipase A2	NA	public	2018	Sun BB	NA	Males and Females	29875488	European	NA	3301	HG19/GRCh37	NA	Immune system	Protein	NA	NA	1	10534735	0	NA
met-d-M_HDL_CE_pct	Cholesteryl esters to total lipids ratio in medium HDL	NA	public	2020	Borges CM	NA	Males and Females	NA	European	NA	115078	HG19/GRCh37	NA	Continuous	NA	NA	NA	1	12321875	0	NA
met-d-M_VLDL_TG	Triglycerides in medium VLDL	NA	public	2020	Borges CM	NA	Males and Females	NA	European	NA	115078	HG19/GRCh37	NA	Continuous	NA	NA	NA	1	12321875	0	NA
ubm-a-77	IDP T1 FAST ROIs R juxtapos lobule cortex	NA	public	2018	Elliott LT	NA	Males	30305740	European	NA	8427	HG19/GRCh37	NA	Continuous	Psychiatric / neurological	NA	NA	1	11734354	0	NA
met-d-ApoA1	Apolipoprotein A1	NA	public	2020	Borges CM	NA	Males and Females	NA	European	NA	115078	HG19/GRCh37	NA	Continuous	NA	NA	NA	1	12321875	0	NA
met-c-942	Total cholesterol in very large HDL	NA	public	2016	Kettunen	NA	Males and Females	27005778	European	SD	21540	HG19/GRCh37	NA	Metabolites	Lipid	NA	XL.HDL.C; SD value comes from the original untransformed distribution of the ERF cohort	1	11870684	1	0.53
met-d-XXL_VLDL_PL_pct	Phospholipids to total lipids ratio in chylomicrons and extremely large VLDL	NA	public	2020	Borges CM	NA	Males and Females	NA	European	NA	111631	HG19/GRCh37	NA	Continuous	NA	NA	NA	1	12321875	0	NA
prot-a-1223	Glycolipid transfer protein domain-containing protein 2	NA	public	2018	Sun BB	NA	Males and Females	29875488	European	NA	3301	HG19/GRCh37	NA	Immune system	Protein	NA	NA	1	10534735	0	NA
met-d-IDL_FC_pct	Free cholesterol to total lipids ratio in IDL	NA	public	2020	Borges CM	NA	Males and Females	NA	European	NA	115078	HG19/GRCh37	NA	Continuous	NA	NA	NA	1	12321875	0	NA
met-d-S_LDL_CE_pct	Cholesteryl esters to total lipids ratio in small LDL	NA	public	2020	Borges CM	NA	Males and Females	NA	European	NA	115078	HG19/GRCh37	NA	Continuous	NA	NA	NA	1	12321875	0	NA
prot-c-2418_55_9	Apo E	NA	public	2019	Suhre K	NA	Males and Females	28240269	European	NA	NA	HG19/GRCh37	NA	Continuous	NA	EFO_0007937	name=Apolipoprotein E; chr=19; start=44905754; end=44909393; entrez=348; uniprot=P02649	1	501428	0	NA
prot-c-5312_49_3	Apo E2	NA	public	2019	Suhre K	NA	Males and Females	28240269	European	NA	NA	HG19/GRCh37	NA	Continuous	NA	EFO_0007937	name=Apolipoprotein E (isoform E2); chr=19; start=44905754; end=44909393; entrez=348; uniprot=P02649	1	501428	0	NA
ukb-b-7350	Medication for cholesterol, blood pressure or diabetes: Insulin	2891	public	2018	Ben Elsworth	MRC-IEU	Males and Females	NA	European	SD	209638	HG19/GRCh37	206747	Binary	NA	NA	6177#3: Output from GWAS pipeline using Phesant derived variables from UKBiobank	1	9851867	1	NA
prot-a-64	Apoptosis-inducing factor 1, mitochondrial	NA	public	2018	Sun BB	NA	Males and Females	29875488	European	NA	3301	HG19/GRCh37	NA	Immune system	Protein	NA	NA	1	10534735	0	NA
ukb-e-30630_EAS	Apolipoprotein A	2325	public	2020	Pan-UKB team	NA	Males and Females	NA	East Asian	NA	2325	HG19/GRCh37	0	Continuous	NA	NA	NA	1	8262259	0	NA
met-c-899	Cholesterol esters in medium HDL	NA	public	2016	Kettunen	NA	Males and Females	27005778	European	SD	19273	HG19/GRCh37	NA	Metabolites	Lipid	NA	M.HDL.CE	1	11807639	1	NA
met-c-941	Mean diameter for VLDL particles	NA	public	2016	Kettunen	NA	Males and Females	27005778	European	SD	19273	HG19/GRCh37	NA	Metabolites	Lipid	NA	VLDL.D	1	11820646	1	NA
met-d-L_VLDL_TG_pct	Triglycerides to total lipids ratio in large VLDL	NA	public	2020	Borges CM	NA	Males and Females	NA	European	NA	115067	HG19/GRCh37	NA	Continuous	NA	NA	NA	1	12321875	0	NA
met-d-IDL_L	Total lipids in IDL	NA	public	2020	Borges CM	NA	Males and Females	NA	European	NA	115078	HG19/GRCh37	NA	Continuous	NA	NA	NA	1	12321875	0	NA
prot-a-2284	Group XIIB secretory phospholipase A2-like protein	NA	public	2018	Sun BB	NA	Males and Females	29875488	European	NA	3301	HG19/GRCh37	NA	Immune system	Protein	NA	NA	1	10534735	0	NA
met-c-888	Free cholesterol in large VLDL	NA	public	2016	Kettunen	NA	Males and Females	27005778	European	SD	21238	HG19/GRCh37	NA	Metabolites	Lipid	NA	L.VLDL.FC; SD value comes from the original untransformed distribution of the ERF cohort	1	11766529	1	1.57
met-c-912	Total lipids in medium VLDL	NA	public	2016	Kettunen	NA	Males and Females	27005778	European	SD	19273	HG19/GRCh37	NA	Metabolites	Lipid	NA	M.VLDL.L	1	11820655	1	NA
met-d-S_VLDL_PL	Phospholipids in small VLDL	NA	public	2020	Borges CM	NA	Males and Females	NA	European	NA	115078	HG19/GRCh37	NA	Continuous	NA	NA	NA	1	12321875	0	NA
met-d-XL_HDL_TG	Triglycerides in very large HDL	NA	public	2020	Borges CM	NA	Males and Females	NA	European	NA	115078	HG19/GRCh37	NA	Continuous	NA	NA	NA	1	12321875	0	NA
met-c-843	Apolipoprotein B	NA	public	2016	Kettunen	NA	Males and Females	27005778	European	SD	20690	HG19/GRCh37	NA	Metabolites	Protein	NA	ApoB; SD value comes from the original untransformed distribution of the ERF cohort	1	11813266	1	0.52
ukb-e-6177_p1_CSA	Medication for cholesterol, blood pressure or diabetes	1580	public	2020	Pan-UKB team	NA	Males and Females	NA	South Asian	NA	4553	HG19/GRCh37	2973	Binary	NA	NA	NA	1	9817245	0	NA
met-d-L_HDL_FC_pct	Free cholesterol to total lipids ratio in large HDL	NA	public	2020	Borges CM	NA	Males and Females	NA	European	NA	115078	HG19/GRCh37	NA	Continuous	NA	NA	NA	1	12321875	0	NA
met-c-954	Concentration of very small VLDL particles	NA	public	2016	Kettunen	NA	Males and Females	27005778	European	SD	19273	HG19/GRCh37	NA	Metabolites	Lipid	NA	XS.VLDL.P	1	11797264	1	NA
ukb-e-6153_p3_EAS	Medication for cholesterol, blood pressure, diabetes, or take exogenous hormones	272	public	2020	Pan-UKB team	NA	Males and Females	NA	East Asian	NA	1711	HG19/GRCh37	1439	Binary	NA	NA	NA	1	8193097	0	NA
met-d-LDL_PL	Phospholipids in LDL	NA	public	2020	Borges CM	NA	Males and Females	NA	European	NA	115078	HG19/GRCh37	NA	Continuous	NA	NA	NA	1	12321875	0	NA
ukb-e-30690_AFR	Cholesterol	6212	public	2020	Pan-UKB team	NA	Males and Females	NA	African American or Afro-Caribbean	NA	6212	HG19/GRCh37	0	Continuous	NA	NA	NA	1	15531902	0	NA
prot-a-134	Apolipoprotein L1	NA	public	2018	Sun BB	NA	Males and Females	29875488	European	NA	3301	HG19/GRCh37	NA	Immune system	Protein	NA	NA	1	10534735	0	NA
ukb-e-30870_EAS	Triglycerides	2570	public	2020	Pan-UKB team	NA	Males and Females	NA	East Asian	NA	2570	HG19/GRCh37	0	Continuous	NA	NA	NA	1	8258554	0	NA
met-d-XS_VLDL_FC	Free cholesterol in very small VLDL	NA	public	2020	Borges CM	NA	Males and Females	NA	European	NA	115078	HG19/GRCh37	NA	Continuous	NA	NA	NA	1	12321875	0	NA
ukb-e-LDLC_EAS	LDL direct, adjusted by medication	2438	public	2020	Pan-UKB team	NA	Males and Females	NA	East Asian	NA	2438	HG19/GRCh37	0	Continuous	NA	NA	NA	1	8262012	0	NA
prot-a-63	Apoptosis-inducing factor 1, mitochondrial	NA	public	2018	Sun BB	NA	Males and Females	29875488	European	NA	3301	HG19/GRCh37	NA	Immune system	Protein	NA	NA	1	10534735	0	NA
met-d-M_HDL_CE	Cholesteryl esters in medium HDL	NA	public	2020	Borges CM	NA	Males and Females	NA	European	NA	115078	HG19/GRCh37	NA	Continuous	NA	NA	NA	1	12321875	0	NA
prot-a-593	Colipase-like protein 2	NA	public	2018	Sun BB	NA	Males and Females	29875488	European	NA	3301	HG19/GRCh37	NA	Immune system	Protein	NA	NA	1	10534735	0	NA
met-d-S_HDL_PL	Phospholipids in small HDL	NA	public	2020	Borges CM	NA	Males and Females	NA	European	NA	115078	HG19/GRCh37	NA	Continuous	NA	NA	NA	1	12321875	0	NA
met-d-Total_CE	Total esterified cholesterol	NA	public	2020	Borges CM	NA	Males and Females	NA	European	NA	115078	HG19/GRCh37	NA	Continuous	NA	NA	NA	1	12321875	0	NA
prot-a-1	APOBEC1 complementation factor	NA	public	2018	Sun BB	NA	Males and Females	29875488	European	NA	3301	HG19/GRCh37	NA	Immune system	Protein	NA	NA	1	10534735	0	NA
ebi-a-GCST90010233	Low-density lipoprotein receptor levels	NA	public	2020	Gilly A	NA	NA	33303764	European	NA	1323	HG19/GRCh37	NA	NA	NA	NA	NA	1	18221903	0	NA
prot-a-1780	Low-density lipoprotein receptor-related protein 8	NA	public	2018	Sun BB	NA	Males and Females	29875488	European	NA	3301	HG19/GRCh37	NA	Immune system	Protein	NA	NA	1	10534735	0	NA
prot-a-135	Apolipoprotein L1	NA	public	2018	Sun BB	NA	Males and Females	29875488	European	NA	3301	HG19/GRCh37	NA	Immune system	Protein	NA	NA	1	10534735	0	NA
met-d-XL_VLDL_TG_pct	Triglycerides to total lipids ratio in very large VLDL	NA	public	2020	Borges CM	NA	Males and Females	NA	European	NA	114155	HG19/GRCh37	NA	Continuous	NA	NA	NA	1	12321875	0	NA
met-d-VLDL_CE	Cholesteryl esters in VLDL	NA	public	2020	Borges CM	NA	Males and Females	NA	European	NA	115078	HG19/GRCh37	NA	Continuous	NA	NA	NA	1	12321875	0	NA
prot-a-2283	Group 10 secretory phospholipase A2	NA	public	2018	Sun BB	NA	Males and Females	29875488	European	NA	3301	HG19/GRCh37	NA	Immune system	Protein	NA	NA	1	10534735	0	NA
met-d-IDL_C_pct	Cholesterol to total lipids ratio in IDL	NA	public	2020	Borges CM	NA	Males and Females	NA	European	NA	115078	HG19/GRCh37	NA	Continuous	NA	NA	NA	1	12321875	0	NA
met-d-XXL_VLDL_L	Total lipids in chylomicrons and extremely large VLDL	NA	public	2020	Borges CM	NA	Males and Females	NA	European	NA	115078	HG19/GRCh37	NA	Continuous	NA	NA	NA	1	12321875	0	NA
ukb-b-17805	Medication for cholesterol, blood pressure, diabetes, or take exogenous hormones: Cholesterol lowering medication	31553	public	2018	Ben Elsworth	MRC-IEU	Males and Females	NA	European	SD	249710	HG19/GRCh37	218157	Binary	NA	NA	6153#1: Output from GWAS pipeline using Phesant derived variables from UKBiobank	1	9851867	1	NA
ukb-b-8080	Medication for cholesterol, blood pressure, diabetes, or take exogenous hormones: Hormone replacement therapy	18641	public	2018	Ben Elsworth	MRC-IEU	Males and Females	NA	European	SD	249710	HG19/GRCh37	231069	Binary	NA	NA	6153#4: Output from GWAS pipeline using Phesant derived variables from UKBiobank	1	9851867	1	NA
met-d-XS_VLDL_FC_pct	Free cholesterol to total lipids ratio in very small VLDL	NA	public	2020	Borges CM	NA	Males and Females	NA	European	NA	115078	HG19/GRCh37	NA	Continuous	NA	NA	NA	1	12321875	0	NA
ukb-b-11740	Medication for cholesterol, blood pressure or diabetes: Cholesterol lowering medication	48450	public	2018	Ben Elsworth	MRC-IEU	Males and Females	NA	European	SD	209638	HG19/GRCh37	161188	Binary	NA	NA	6177#1: Output from GWAS pipeline using Phesant derived variables from UKBiobank	1	9851867	1	NA
ukb-e-30790_MID	Lipoprotein A	1282	public	2020	Pan-UKB team	NA	Males and Females	NA	Greater Middle Eastern (Middle Eastern, North African, or Persian)	NA	1282	HG19/GRCh37	0	Continuous	NA	NA	NA	1	11954387	0	NA
met-d-XXL_VLDL_TG	Triglycerides in chylomicrons and extremely large VLDL	NA	public	2020	Borges CM	NA	Males and Females	NA	European	NA	115078	HG19/GRCh37	NA	Continuous	NA	NA	NA	1	12321875	0	NA
prot-a-1779	Low-density lipoprotein receptor-related protein 1B	NA	public	2018	Sun BB	NA	Males and Females	29875488	European	NA	3301	HG19/GRCh37	NA	Immune system	Protein	NA	NA	1	10534735	0	NA
prot-a-2297	Phospholipase D3	NA	public	2018	Sun BB	NA	Males and Females	29875488	European	NA	3301	HG19/GRCh37	NA	Immune system	Protein	NA	NA	1	10534735	0	NA
ukb-e-30760_EAS	HDL cholesterol	2342	public	2020	Pan-UKB team	NA	Males and Females	NA	East Asian	NA	2342	HG19/GRCh37	0	Continuous	NA	NA	NA	1	8259398	0	NA
met-d-M_HDL_PL_pct	Phospholipids to total lipids ratio in medium HDL	NA	public	2020	Borges CM	NA	Males and Females	NA	European	NA	115078	HG19/GRCh37	NA	Continuous	NA	NA	NA	1	12321875	0	NA
met-c-944	Free cholesterol in very large HDL	NA	public	2016	Kettunen	NA	Males and Females	27005778	European	SD	21542	HG19/GRCh37	NA	Metabolites	Lipid	NA	XL.HDL.FC; SD value comes from the original untransformed distribution of the ERF cohort	1	11871391	1	0.3
met-d-S_LDL_P	Concentration of small LDL particles	NA	public	2020	Borges CM	NA	Males and Females	NA	European	NA	115078	HG19/GRCh37	NA	Continuous	NA	NA	NA	1	12321875	0	NA
met-c-950	Concentration of very large VLDL particles	NA	public	2016	Kettunen	NA	Males and Females	27005778	European	SD	18960	HG19/GRCh37	NA	Metabolites	Lipid	NA	XL.VLDL.P	1	11382413	1	NA
met-d-L_VLDL_C	Cholesterol in large VLDL	NA	public	2020	Borges CM	NA	Males and Females	NA	European	NA	115078	HG19/GRCh37	NA	Continuous	NA	NA	NA	1	12321875	0	NA
met-d-LDL_P	Concentration of LDL particles	NA	public	2020	Borges CM	NA	Males and Females	NA	European	NA	115078	HG19/GRCh37	NA	Continuous	NA	NA	NA	1	12321875	0	NA
met-c-907	Concentration of medium LDL particles	NA	public	2016	Kettunen	NA	Males and Females	27005778	European	SD	19273	HG19/GRCh37	NA	Metabolites	Lipid	NA	M.LDL.P	1	11818918	1	NA
met-d-L_LDL_L	Total lipids in large LDL	NA	public	2020	Borges CM	NA	Males and Females	NA	European	NA	115078	HG19/GRCh37	NA	Continuous	NA	NA	NA	1	12321875	0	NA
ieu-a-300	LDL cholesterol	NA	public	2013	Willer CJ	GLGC	Males and Females	24097068	Mixed	SD (mg/dL)	173082	HG19/GRCh37	NA	Risk factor	Lipid	NA	NA	1	2437752	1	38.6746
prot-a-126	Apolipoprotein A-V	NA	public	2018	Sun BB	NA	Males and Females	29875488	European	NA	3301	HG19/GRCh37	NA	Immune system	Protein	NA	NA	1	10534735	0	NA
ukb-e-6153_p2_CSA	Medication for cholesterol, blood pressure, diabetes, or take exogenous hormones	2388	public	2020	Pan-UKB team	NA	Males and Females	NA	South Asian	NA	3868	HG19/GRCh37	1480	Binary	NA	NA	NA	1	9805751	0	NA
met-d-XXL_VLDL_PL	Phospholipids in chylomicrons and extremely large VLDL	NA	public	2020	Borges CM	NA	Males and Females	NA	European	NA	115078	HG19/GRCh37	NA	Continuous	NA	NA	NA	1	12321875	0	NA
met-d-L_LDL_PL_pct	Phospholipids to total lipids ratio in large LDL	NA	public	2020	Borges CM	NA	Males and Females	NA	European	NA	115078	HG19/GRCh37	NA	Continuous	NA	NA	NA	1	12321875	0	NA
met-c-956	Triglycerides in very small VLDL	NA	public	2016	Kettunen	NA	Males and Females	27005778	European	SD	19273	HG19/GRCh37	NA	Metabolites	Lipid	NA	XS.VLDL.TG; SD value comes from the original untransformed distribution of the ERF cohort	1	11820655	1	0.51
met-d-S_LDL_TG_pct	Triglycerides to total lipids ratio in small LDL	NA	public	2020	Borges CM	NA	Males and Females	NA	European	NA	115078	HG19/GRCh37	NA	Continuous	NA	NA	NA	1	12321875	0	NA
prot-c-2938_55_2	Apo E4	NA	public	2019	Suhre K	NA	Males and Females	28240269	European	NA	NA	HG19/GRCh37	NA	Continuous	NA	EFO_0007937	name=Apolipoprotein E (isoform E4); chr=19; start=44905754; end=44909393; entrez=348; uniprot=P02649	1	501428	0	NA
met-c-879	Phospholipids in large HDL	NA	public	2016	Kettunen	NA	Males and Females	27005778	European	SD	19273	HG19/GRCh37	NA	Metabolites	Lipid	NA	L.HDL.PL; SD value comes from the original untransformed distribution of the ERF cohort	1	11820655	1	0.21
prot-a-1752	Lipase member K	NA	public	2018	Sun BB	NA	Males and Females	29875488	European	NA	3301	HG19/GRCh37	NA	Immune system	Protein	NA	NA	1	10534735	0	NA
met-d-M_LDL_L	Total lipids in medium LDL	NA	public	2020	Borges CM	NA	Males and Females	NA	European	NA	115078	HG19/GRCh37	NA	Continuous	NA	NA	NA	1	12321875	0	NA
met-d-XL_HDL_FC	Free cholesterol in very large HDL	NA	public	2020	Borges CM	NA	Males and Females	NA	European	NA	115078	HG19/GRCh37	NA	Continuous	NA	NA	NA	1	12321875	0	NA
ebi-a-GCST005058	HDL cholesterol	NA	public	2017	Prins BP	NA	NA	28887542	European	NA	9796	HG19/GRCh37	NA	NA	NA	NA	NA	1	23170761	0	NA
ukb-d-30640_raw	Apoliprotein B	NA	public	2018	Neale lab	NA	Males and Females	NA	European	NA	NA	HG19/GRCh37	NA	Metabolites	NA	NA	NA	1	13585958	0	NA
ukb-b-3530	Type of fat/oil used in cooking: Cholesterol lowering polyunsaturated margarine	1024	public	2018	Ben Elsworth	MRC-IEU	Males and Females	NA	European	SD	64949	HG19/GRCh37	63925	Binary	NA	NA	20090#375: Output from GWAS pipeline using Phesant derived variables from UKBiobank	1	9851867	1	NA
met-d-S_HDL_CE_pct	Cholesteryl esters to total lipids ratio in small HDL	NA	public	2020	Borges CM	NA	Males and Females	NA	European	NA	115078	HG19/GRCh37	NA	Continuous	NA	NA	NA	1	12321875	0	NA
met-d-XL_HDL_L	Total lipids in very large HDL	NA	public	2020	Borges CM	NA	Males and Females	NA	European	NA	115078	HG19/GRCh37	NA	Continuous	NA	NA	NA	1	12321875	0	NA
met-d-IDL_CE	Cholesteryl esters in IDL	NA	public	2020	Borges CM	NA	Males and Females	NA	European	NA	115078	HG19/GRCh37	NA	Continuous	NA	NA	NA	1	12321875	0	NA
met-d-XL_HDL_PL_pct	Phospholipids to total lipids ratio in very large HDL	NA	public	2020	Borges CM	NA	Males and Females	NA	European	NA	115053	HG19/GRCh37	NA	Continuous	NA	NA	NA	1	12321875	0	NA
met-d-XL_HDL_P	Concentration of very large HDL particles	NA	public	2020	Borges CM	NA	Males and Females	NA	European	NA	115078	HG19/GRCh37	NA	Continuous	NA	NA	NA	1	12321875	0	NA
ebi-a-GCST90002412	Low density lipoprotein cholesterol levels	NA	public	2020	Klimentidis YC	NA	NA	32493714	European	NA	431167	HG19/GRCh37	NA	NA	NA	NA	NA	1	16293344	0	NA
met-d-S_VLDL_C	Cholesterol in small VLDL	NA	public	2020	Borges CM	NA	Males and Females	NA	European	NA	115078	HG19/GRCh37	NA	Continuous	NA	NA	NA	1	12321875	0	NA
ieu-b-108	apolipoprotein B	NA	public	2020	Richardson, Tom	UK Biobank	Males and Females	32203549	European	NA	439214	HG19/GRCh37	NA	Continuous	Lipid	NA	NA	1	12321875	0	NA
prot-a-2295	Putative phospholipase B-like 2	NA	public	2018	Sun BB	NA	Males and Females	29875488	European	NA	3301	HG19/GRCh37	NA	Immune system	Protein	NA	NA	1	10534735	0	NA
met-d-L_LDL_C	Cholesterol in large LDL	NA	public	2020	Borges CM	NA	Males and Females	NA	European	NA	115078	HG19/GRCh37	NA	Continuous	NA	NA	NA	1	12321875	0	NA
met-d-L_VLDL_PL	Phospholipids in large VLDL	NA	public	2020	Borges CM	NA	Males and Females	NA	European	NA	115078	HG19/GRCh37	NA	Continuous	NA	NA	NA	1	12321875	0	NA
prot-c-4712_28_2	Apo D	NA	public	2019	Suhre K	NA	Males and Females	28240269	European	NA	NA	HG19/GRCh37	NA	Continuous	NA	EFO_0007937	name=Apolipoprotein D; chr=3; start=195568702; end=195584205; entrez=347; uniprot=P05090	1	501428	0	NA
prot-a-2287	Putative inactive group IIC secretory phospholipase A2	NA	public	2018	Sun BB	NA	Males and Females	29875488	European	NA	3301	HG19/GRCh37	NA	Immune system	Protein	NA	NA	1	10534735	0	NA
ukb-d-30690_irnt	Cholesterol	NA	public	2018	Neale lab	NA	Males and Females	NA	European	NA	NA	HG19/GRCh37	NA	Metabolites	NA	NA	NA	1	13586045	0	NA
prot-a-2315	Inactive pancreatic lipase-related protein 1	NA	public	2018	Sun BB	NA	Males and Females	29875488	European	NA	3301	HG19/GRCh37	NA	Immune system	Protein	NA	NA	1	10534735	0	NA
met-d-XL_HDL_C	Cholesterol in very large HDL	NA	public	2020	Borges CM	NA	Males and Females	NA	European	NA	115078	HG19/GRCh37	NA	Continuous	NA	NA	NA	1	12321875	0	NA
met-d-XL_VLDL_PL_pct	Phospholipids to total lipids ratio in very large VLDL	NA	public	2020	Borges CM	NA	Males and Females	NA	European	NA	114155	HG19/GRCh37	NA	Continuous	NA	NA	NA	1	12321875	0	NA
met-d-L_LDL_TG_pct	Triglycerides to total lipids ratio in large LDL	NA	public	2020	Borges CM	NA	Males and Females	NA	European	NA	115078	HG19/GRCh37	NA	Continuous	NA	NA	NA	1	12321875	0	NA
prot-c-2797_56_2	Apo B	NA	public	2019	Suhre K	NA	Males and Females	28240269	European	NA	NA	HG19/GRCh37	NA	Continuous	NA	EFO_0007937	name=Apolipoprotein B; chr=2; start=21001429; end=21044073; entrez=338; uniprot=P04114	1	501428	0	NA
met-d-S_HDL_PL_pct	Phospholipids to total lipids ratio in small HDL	NA	public	2020	Borges CM	NA	Males and Females	NA	European	NA	115078	HG19/GRCh37	NA	Continuous	NA	NA	NA	1	12321875	0	NA
met-d-M_HDL_FC	Free cholesterol in medium HDL	NA	public	2020	Borges CM	NA	Males and Females	NA	European	NA	115078	HG19/GRCh37	NA	Continuous	NA	NA	NA	1	12321875	0	NA
met-d-XXL_VLDL_FC	Free cholesterol in chylomicrons and extremely large VLDL	NA	public	2020	Borges CM	NA	Males and Females	NA	European	NA	115078	HG19/GRCh37	NA	Continuous	NA	NA	NA	1	12321875	0	NA
met-d-L_LDL_P	Concentration of large LDL particles	NA	public	2020	Borges CM	NA	Males and Females	NA	European	NA	115078	HG19/GRCh37	NA	Continuous	NA	NA	NA	1	12321875	0	NA
met-c-925	Total lipids in small LDL	NA	public	2016	Kettunen	NA	Males and Females	27005778	European	SD	19273	HG19/GRCh37	NA	Metabolites	Lipid	NA	S.LDL.L	1	11820193	1	NA
ukb-a-450	Medication for cholesterol blood pressure diabetes or take exogenous hormones: Blood pressure medication	31488	public	2017	Neale	Neale Lab	Males and Females	NA	European	SD	180203	HG19/GRCh37	148715	NA	NA	NA	NA	1	10894596	1	NA
met-d-XS_VLDL_L	Total lipids in very small VLDL	NA	public	2020	Borges CM	NA	Males and Females	NA	European	NA	115078	HG19/GRCh37	NA	Continuous	NA	NA	NA	1	12321875	0	NA
met-d-L_VLDL_TG	Triglycerides in large VLDL	NA	public	2020	Borges CM	NA	Males and Females	NA	European	NA	115078	HG19/GRCh37	NA	Continuous	NA	NA	NA	1	12321875	0	NA
met-c-900	Free cholesterol in medium HDL	NA	public	2016	Kettunen	NA	Males and Females	27005778	European	SD	21559	HG19/GRCh37	NA	Metabolites	Lipid	NA	M.HDL.FC; SD value comes from the original untransformed distribution of the ERF cohort	1	11869673	1	0.39
met-d-S_VLDL_C_pct	Cholesterol to total lipids ratio in small VLDL	NA	public	2020	Borges CM	NA	Males and Females	NA	European	NA	115078	HG19/GRCh37	NA	Continuous	NA	NA	NA	1	12321875	0	NA
met-d-L_VLDL_CE	Cholesteryl esters in large VLDL	NA	public	2020	Borges CM	NA	Males and Females	NA	European	NA	115078	HG19/GRCh37	NA	Continuous	NA	NA	NA	1	12321875	0	NA
ebi-a-GCST90010149	Lipoprotein lipase levels	NA	public	2020	Gilly A	NA	NA	33303764	European	NA	1301	HG19/GRCh37	NA	NA	NA	NA	NA	1	18166693	0	NA
ukb-e-6153_p2_EAS	Medication for cholesterol, blood pressure, diabetes, or take exogenous hormones	1259	public	2020	Pan-UKB team	NA	Males and Females	NA	East Asian	NA	1711	HG19/GRCh37	452	Binary	NA	NA	NA	1	8275154	0	NA
ukb-a-489	Medication for cholesterol blood pressure or diabetes: None of the above	103004	public	2017	Neale	Neale Lab	Males and Females	NA	European	SD	154702	HG19/GRCh37	51698	NA	NA	NA	NA	1	10894596	1	NA
met-d-M_LDL_TG_pct	Triglycerides to total lipids ratio in medium LDL	NA	public	2020	Borges CM	NA	Males and Females	NA	European	NA	115078	HG19/GRCh37	NA	Continuous	NA	NA	NA	1	12321875	0	NA
prot-a-128	DNA dC->dU-editing enzyme APOBEC-3G	NA	public	2018	Sun BB	NA	Males and Females	29875488	European	NA	3301	HG19/GRCh37	NA	Immune system	Protein	NA	NA	1	10534735	0	NA
met-d-M_VLDL_PL_pct	Phospholipids to total lipids ratio in medium VLDL	NA	public	2020	Borges CM	NA	Males and Females	NA	European	NA	115078	HG19/GRCh37	NA	Continuous	NA	NA	NA	1	12321875	0	NA
met-d-HDL_CE	Cholesteryl esters in HDL	NA	public	2020	Borges CM	NA	Males and Females	NA	European	NA	115078	HG19/GRCh37	NA	Continuous	NA	NA	NA	1	12321875	0	NA
ukb-e-30790_CSA	Lipoprotein A	7400	public	2020	Pan-UKB team	NA	Males and Females	NA	South Asian	NA	7400	HG19/GRCh37	0	Continuous	NA	NA	NA	1	9810242	0	NA
met-c-886	Total cholesterol in large VLDL	NA	public	2016	Kettunen	NA	Males and Females	27005778	European	SD	21235	HG19/GRCh37	NA	Metabolites	Lipid	NA	L.VLDL.C. SD value comes from the original untransformed distribution of the ERF cohort	1	11738380	1	0.44
met-d-IDL_CE_pct	Cholesteryl esters to total lipids ratio in IDL	NA	public	2020	Borges CM	NA	Males and Females	NA	European	NA	115078	HG19/GRCh37	NA	Continuous	NA	NA	NA	1	12321875	0	NA
ukb-d-30790_raw	Lipoprotein A	NA	public	2018	Neale lab	NA	Males and Females	NA	European	NA	NA	HG19/GRCh37	NA	Metabolites	NA	NA	NA	1	13583854	0	NA
met-d-IDL_TG	Triglycerides in IDL	NA	public	2020	Borges CM	NA	Males and Females	NA	European	NA	115078	HG19/GRCh37	NA	Continuous	NA	NA	NA	1	12321875	0	NA
ukb-e-E78_CSA	E78 Disorders of lipoprotein metabolism and other lipidaemias	1804	public	2020	Pan-UKB team	NA	Males and Females	NA	South Asian	NA	8876	HG19/GRCh37	7072	Binary	NA	NA	NA	1	9810568	0	NA
ebi-a-GCST90010333	Phosphoprotein associated with glycosphingolipid-enriched microdomains 1 levels	NA	public	2020	Gilly A	NA	NA	33303764	European	NA	1308	HG19/GRCh37	NA	NA	NA	NA	NA	1	18195766	0	NA
prot-a-1222	Glycolipid transfer protein	NA	public	2018	Sun BB	NA	Males and Females	29875488	European	NA	3301	HG19/GRCh37	NA	Immune system	Protein	NA	NA	1	10534735	0	NA
prot-a-2294	Phospholipase B-like 1	NA	public	2018	Sun BB	NA	Males and Females	29875488	European	NA	3301	HG19/GRCh37	NA	Immune system	Protein	NA	NA	1	10534735	0	NA
ukb-d-30630_irnt	Apoliprotein A	NA	public	2018	Neale lab	NA	Males and Females	NA	European	NA	NA	HG19/GRCh37	NA	Metabolites	NA	NA	NA	1	13585234	0	NA
met-d-M_LDL_P	Concentration of medium LDL particles	NA	public	2020	Borges CM	NA	Males and Females	NA	European	NA	115078	HG19/GRCh37	NA	Continuous	NA	NA	NA	1	12321875	0	NA
met-d-XXL_VLDL_CE_pct	Cholesteryl esters to total lipids ratio in chylomicrons and extremely large VLDL	NA	public	2020	Borges CM	NA	Males and Females	NA	European	NA	111631	HG19/GRCh37	NA	Continuous	NA	NA	NA	1	12321875	0	NA
met-d-XXL_VLDL_C_pct	Cholesterol to total lipids ratio in chylomicrons and extremely large VLDL	NA	public	2020	Borges CM	NA	Males and Females	NA	European	NA	111631	HG19/GRCh37	NA	Continuous	NA	NA	NA	1	12321875	0	NA
met-d-IDL_PL_pct	Phospholipids to total lipids ratio in IDL	NA	public	2020	Borges CM	NA	Males and Females	NA	European	NA	115078	HG19/GRCh37	NA	Continuous	NA	NA	NA	1	12321875	0	NA
ukb-b-4946	Types of spread used on bread/crackers: Cholesterol-lowering polyunsaturated margarine on bread/crackers	2920	public	2018	Ben Elsworth	MRC-IEU	Males and Females	NA	European	SD	64949	HG19/GRCh37	62029	Binary	NA	NA	20087#174: Output from GWAS pipeline using Phesant derived variables from UKBiobank	1	9851867	1	NA
ukb-e-30780_EAS	LDL direct	2568	public	2020	Pan-UKB team	NA	Males and Females	NA	East Asian	NA	2568	HG19/GRCh37	0	Continuous	NA	NA	NA	1	8257390	0	NA
met-d-M_LDL_TG	Triglycerides in medium LDL	NA	public	2020	Borges CM	NA	Males and Females	NA	European	NA	115078	HG19/GRCh37	NA	Continuous	NA	NA	NA	1	12321875	0	NA
met-d-XS_VLDL_CE	Cholesteryl esters in very small VLDL	NA	public	2020	Borges CM	NA	Males and Females	NA	European	NA	115078	HG19/GRCh37	NA	Continuous	NA	NA	NA	1	12321875	0	NA
met-d-XL_HDL_FC_pct	Free cholesterol to total lipids ratio in very large HDL	NA	public	2020	Borges CM	NA	Males and Females	NA	European	NA	115053	HG19/GRCh37	NA	Continuous	NA	NA	NA	1	12321875	0	NA
prot-a-131	Apolipoprotein E (isoform E3)	NA	public	2018	Sun BB	NA	Males and Females	29875488	European	NA	3301	HG19/GRCh37	NA	Immune system	Protein	NA	NA	1	10534735	0	NA
met-d-L_HDL_P	Concentration of large HDL particles	NA	public	2020	Borges CM	NA	Males and Females	NA	European	NA	115078	HG19/GRCh37	NA	Continuous	NA	NA	NA	1	12321875	0	NA
met-d-Total_FC	Total free cholesterol	NA	public	2020	Borges CM	NA	Males and Females	NA	European	NA	115078	HG19/GRCh37	NA	Continuous	NA	NA	NA	1	12321875	0	NA
met-d-L_HDL_CE	Cholesteryl esters in large HDL	NA	public	2020	Borges CM	NA	Males and Females	NA	European	NA	115078	HG19/GRCh37	NA	Continuous	NA	NA	NA	1	12321875	0	NA
met-d-XL_VLDL_FC_pct	Free cholesterol to total lipids ratio in very large VLDL	NA	public	2020	Borges CM	NA	Males and Females	NA	European	NA	114155	HG19/GRCh37	NA	Continuous	NA	NA	NA	1	12321875	0	NA
met-d-XS_VLDL_C	Cholesterol in very small VLDL	NA	public	2020	Borges CM	NA	Males and Females	NA	European	NA	115078	HG19/GRCh37	NA	Continuous	NA	NA	NA	1	12321875	0	NA
met-d-XS_VLDL_PL_pct	Phospholipids to total lipids ratio in very small VLDL	NA	public	2020	Borges CM	NA	Males and Females	NA	European	NA	115078	HG19/GRCh37	NA	Continuous	NA	NA	NA	1	12321875	0	NA
met-c-931	Phospholipids in small VLDL	NA	public	2016	Kettunen	NA	Males and Females	27005778	European	SD	21551	HG19/GRCh37	NA	Metabolites	Lipid	NA	S.VLDL.PL; SD value comes from the original untransformed distribution of the ERF cohort	1	11866342	1	0.49
met-d-LDL_TG	Triglycerides in LDL	NA	public	2020	Borges CM	NA	Males and Females	NA	European	NA	115078	HG19/GRCh37	NA	Continuous	NA	NA	NA	1	12321875	0	NA
met-d-S_HDL_TG_pct	Triglycerides to total lipids ratio in small HDL	NA	public	2020	Borges CM	NA	Males and Females	NA	European	NA	115078	HG19/GRCh37	NA	Continuous	NA	NA	NA	1	12321875	0	NA
prot-a-1775	Prolow-density lipoprotein receptor-related protein 1	NA	public	2018	Sun BB	NA	Males and Females	29875488	European	NA	3301	HG19/GRCh37	NA	Immune system	Protein	NA	NA	1	10534735	0	NA
met-d-LDL_CE	Cholesteryl esters in LDL	NA	public	2020	Borges CM	NA	Males and Females	NA	European	NA	115078	HG19/GRCh37	NA	Continuous	NA	NA	NA	1	12321875	0	NA
ebi-a-GCST006308	Triglycerides	NA	public	2018	Andaleon A	NA	NA	29404214	Sub-Saharan African	NA	1017	HG19/GRCh37	NA	NA	NA	NA	NA	1	4424003	0	NA
met-c-911	Free cholesterol in medium VLDL	NA	public	2016	Kettunen	NA	Males and Females	27005778	European	SD	21240	HG19/GRCh37	NA	Metabolites	Lipid	NA	M.VLDL.FC; SD value comes from the original untransformed distribution of the ERF cohort	1	11766527	1	0.52
met-c-868	Free cholesterol in IDL	NA	public	2016	Kettunen	NA	Males and Females	27005778	European	SD	21559	HG19/GRCh37	NA	Metabolites	Lipid	NA	IDL.FC; SD value comes from the original untransformed distribution of the ERF cohort	1	11861199	1	0.3
met-d-S_HDL_L	Total lipids in small HDL	NA	public	2020	Borges CM	NA	Males and Females	NA	European	NA	115078	HG19/GRCh37	NA	Continuous	NA	NA	NA	1	12321875	0	NA
met-c-908	Phospholipids in medium LDL	NA	public	2016	Kettunen	NA	Males and Females	27005778	European	SD	21558	HG19/GRCh37	NA	Metabolites	Lipid	NA	M.LDL.PL; SD value comes from the original untransformed distribution of the ERF cohort	1	11871461	1	0.37
ebi-a-GCST90012011	TNF-related apoptosis-inducing ligand levels	NA	public	2020	Folkersen L	NA	NA	33067605	European	NA	21758	HG19/GRCh37	NA	NA	NA	NA	NA	1	12379428	0	NA
met-d-M_VLDL_L	Total lipids in medium VLDL	NA	public	2020	Borges CM	NA	Males and Females	NA	European	NA	115078	HG19/GRCh37	NA	Continuous	NA	NA	NA	1	12321875	0	NA
met-d-S_VLDL_TG_pct	Triglycerides to total lipids ratio in small VLDL	NA	public	2020	Borges CM	NA	Males and Females	NA	European	NA	115078	HG19/GRCh37	NA	Continuous	NA	NA	NA	1	12321875	0	NA
ukb-e-30760_MID	HDL cholesterol	1364	public	2020	Pan-UKB team	NA	Males and Females	NA	Greater Middle Eastern (Middle Eastern, North African, or Persian)	NA	1364	HG19/GRCh37	0	Continuous	NA	NA	NA	1	11917464	0	NA
met-c-891	Phospholipids in large VLDL	NA	public	2016	Kettunen	NA	Males and Females	27005778	European	SD	21239	HG19/GRCh37	NA	Metabolites	Lipid	NA	L.VLDL.PL; SD value comes from the original untransformed distribution of the ERF cohort	1	11722347	1	0.4
ukb-b-12651	Diagnoses - secondary ICD10: E78.0 Pure hypercholesterolaemia	22622	public	2018	Ben Elsworth	MRC-IEU	Males and Females	NA	European	SD	463010	HG19/GRCh37	440388	Binary	NA	NA	41204#E780: Output from GWAS pipeline using Phesant derived variables from UKBiobank	1	9851867	1	NA
prot-a-1753	Lipase member N	NA	public	2018	Sun BB	NA	Males and Females	29875488	European	NA	3301	HG19/GRCh37	NA	Immune system	Protein	NA	NA	1	10534735	0	NA
ieu-b-109	HDL cholesterol	NA	public	2020	Richardson, Tom	UK Biobank	Males and Females	32203549	European	NA	403943	HG19/GRCh37	NA	Continuous	Lipid	NA	NA	1	12321875	0	NA
met-c-946	Concentration of very large HDL particles	NA	public	2016	Kettunen	NA	Males and Females	27005778	European	SD	19273	HG19/GRCh37	NA	Metabolites	Lipid	NA	XL.HDL.P	1	11820632	1	NA
ebi-a-GCST90010324	Low-density lipoprotein receptor-related protein 11 levels	NA	public	2020	Gilly A	NA	NA	33303764	European	NA	1313	HG19/GRCh37	NA	NA	NA	NA	NA	1	18197903	0	NA
met-c-951	Phospholipids in very large VLDL	NA	public	2016	Kettunen	NA	Males and Females	27005778	European	SD	21237	HG19/GRCh37	NA	Metabolites	Lipid	NA	XL.VLDL.PL; SD value comes from the original untransformed distribution of the ERF cohort	1	11759843	1	0.75
met-d-XS_VLDL_C_pct	Cholesterol to total lipids ratio in very small VLDL	NA	public	2020	Borges CM	NA	Males and Females	NA	European	NA	115078	HG19/GRCh37	NA	Continuous	NA	NA	NA	1	12321875	0	NA
prot-a-1373	Activator of apoptosis harakiri	NA	public	2018	Sun BB	NA	Males and Females	29875488	European	NA	3301	HG19/GRCh37	NA	Immune system	Protein	NA	NA	1	10534735	0	NA
met-c-928	Free cholesterol in small VLDL	NA	public	2016	Kettunen	NA	Males and Females	27005778	European	SD	21559	HG19/GRCh37	NA	Metabolites	Lipid	NA	S.VLDL.FC; SD value comes from the original untransformed distribution of the ERF cohort	1	11850620	1	0.58
ukb-d-30780_irnt	LDL direct	NA	public	2018	Neale lab	NA	Males and Females	NA	European	NA	NA	HG19/GRCh37	NA	Metabolites	NA	NA	NA	1	13586016	0	NA
met-c-878	Concentration of large HDL particles	NA	public	2016	Kettunen	NA	Males and Females	27005778	European	SD	19273	HG19/GRCh37	NA	Metabolites	Lipid	NA	L.HDL.P	1	11814787	1	NA
met-d-M_LDL_C	Cholesterol in medium LDL	NA	public	2020	Borges CM	NA	Males and Females	NA	European	NA	115078	HG19/GRCh37	NA	Continuous	NA	NA	NA	1	12321875	0	NA
met-d-L_VLDL_CE_pct	Cholesteryl esters to total lipids ratio in large VLDL	NA	public	2020	Borges CM	NA	Males and Females	NA	European	NA	115067	HG19/GRCh37	NA	Continuous	NA	NA	NA	1	12321875	0	NA
met-c-923	Triglycerides in small HDL	NA	public	2016	Kettunen	NA	Males and Females	27005778	European	SD	21558	HG19/GRCh37	NA	Metabolites	Lipid	NA	S.HDL.TG; SD value comes from the original untransformed distribution of the ERF cohort	1	11871440	1	0.61
met-d-L_LDL_FC_pct	Free cholesterol to total lipids ratio in large LDL	NA	public	2020	Borges CM	NA	Males and Females	NA	European	NA	115078	HG19/GRCh37	NA	Continuous	NA	NA	NA	1	12321875	0	NA
met-d-L_LDL_C_pct	Cholesterol to total lipids ratio in large LDL	NA	public	2020	Borges CM	NA	Males and Females	NA	European	NA	115078	HG19/GRCh37	NA	Continuous	NA	NA	NA	1	12321875	0	NA
met-c-921	Total lipids in small HDL	NA	public	2016	Kettunen	NA	Males and Females	27005778	European	SD	19273	HG19/GRCh37	NA	Metabolites	Lipid	NA	S.HDL.L	1	11805157	1	NA
met-d-L_VLDL_FC_pct	Free cholesterol to total lipids ratio in large VLDL	NA	public	2020	Borges CM	NA	Males and Females	NA	European	NA	115067	HG19/GRCh37	NA	Continuous	NA	NA	NA	1	12321875	0	NA
ukb-e-30640_AFR	Apolipoprotein B	6169	public	2020	Pan-UKB team	NA	Males and Females	NA	African American or Afro-Caribbean	NA	6169	HG19/GRCh37	0	Continuous	NA	NA	NA	1	15531855	0	NA
ieu-b-107	apolipoprotein A-I	NA	public	2020	Richardson, Tom	UK Biobank	Males and Females	32203549	European	NA	393193	HG19/GRCh37	NA	Continuous	Lipid	NA	NA	1	12321875	0	NA
ukb-e-6177_p1_AFR	Medication for cholesterol, blood pressure or diabetes	501	public	2020	Pan-UKB team	NA	Males and Females	NA	African American or Afro-Caribbean	NA	2615	HG19/GRCh37	2114	Binary	NA	NA	NA	1	15504017	0	NA
met-d-L_VLDL_C_pct	Cholesterol to total lipids ratio in large VLDL	NA	public	2020	Borges CM	NA	Males and Females	NA	European	NA	115067	HG19/GRCh37	NA	Continuous	NA	NA	NA	1	12321875	0	NA
ebi-a-GCST005065	Cholesterol, total	NA	public	2017	Prins BP	NA	NA	28887542	European	NA	9817	HG19/GRCh37	NA	NA	NA	NA	NA	1	23161183	0	NA
met-d-HDL_PL	Phospholipids in HDL	NA	public	2020	Borges CM	NA	Males and Females	NA	European	NA	115078	HG19/GRCh37	NA	Continuous	NA	NA	NA	1	12321875	0	NA
met-d-L_HDL_PL	Phospholipids in large HDL	NA	public	2020	Borges CM	NA	Males and Females	NA	European	NA	115078	HG19/GRCh37	NA	Continuous	NA	NA	NA	1	12321875	0	NA
ieu-b-4850	Triglycerides	NA	public	2022	Howe LJ	Within family GWAS consortium	Males and Females	NA	European	NA	78700	HG19/GRCh37	NA	NA	NA	EFO:0004530	Population estimate	1	7892037	0	NA
met-d-HDL_C	HDL cholesterol	NA	public	2020	Borges CM	NA	Males and Females	NA	European	NA	115078	HG19/GRCh37	NA	Continuous	NA	NA	NA	1	12321875	0	NA
met-d-M_VLDL_CE_pct	Cholesteryl esters to total lipids ratio in medium VLDL	NA	public	2020	Borges CM	NA	Males and Females	NA	European	NA	115078	HG19/GRCh37	NA	Continuous	NA	NA	NA	1	12321875	0	NA
ukb-e-30870_MID	Triglycerides	1499	public	2020	Pan-UKB team	NA	Males and Females	NA	Greater Middle Eastern (Middle Eastern, North African, or Persian)	NA	1499	HG19/GRCh37	0	Continuous	NA	NA	NA	1	11903073	0	NA
ieu-b-4846	LDL cholesterol	NA	public	2022	Howe LJ	Within family GWAS consortium	Males and Females	NA	European	NA	70814	HG19/GRCh37	NA	NA	NA	EFO:0004611	Population estimate	1	7892997	0	NA
met-d-S_HDL_C	Cholesterol in small HDL	NA	public	2020	Borges CM	NA	Males and Females	NA	European	NA	115078	HG19/GRCh37	NA	Continuous	NA	NA	NA	1	12321875	0	NA
ieu-a-302	Triglycerides	NA	public	2013	Willer CJ	GLGC	Males and Females	24097068	Mixed	SD (mg/dL)	177861	HG19/GRCh37	NA	Risk factor	Lipid	NA	NA	1	2439433	1	90.7242
met-d-M_VLDL_C_pct	Cholesterol to total lipids ratio in medium VLDL	NA	public	2020	Borges CM	NA	Males and Females	NA	European	NA	115078	HG19/GRCh37	NA	Continuous	NA	NA	NA	1	12321875	0	NA
ukb-b-14395	Medication for cholesterol, blood pressure or diabetes: Blood pressure medication	51976	public	2018	Ben Elsworth	MRC-IEU	Males and Females	NA	European	SD	209638	HG19/GRCh37	157662	Binary	NA	NA	6177#2: Output from GWAS pipeline using Phesant derived variables from UKBiobank	1	9851867	1	NA
prot-a-2298	Inactive phospholipase D5	NA	public	2018	Sun BB	NA	Males and Females	29875488	European	NA	3301	HG19/GRCh37	NA	Immune system	Protein	NA	NA	1	10534735	0	NA
met-c-877	Total lipids in large HDL	NA	public	2016	Kettunen	NA	Males and Females	27005778	European	SD	19273	HG19/GRCh37	NA	Metabolites	Lipid	NA	L.HDL.L	1	11820655	1	NA
met-c-871	Phospholipids in IDL	NA	public	2016	Kettunen	NA	Males and Females	27005778	European	SD	21559	HG19/GRCh37	NA	Metabolites	Lipid	NA	IDL.PL; ; SD value comes from the original untransformed distribution of the ERF cohort	1	11871461	1	0.58
met-d-M_VLDL_PL	Phospholipids in medium VLDL	NA	public	2020	Borges CM	NA	Males and Females	NA	European	NA	115078	HG19/GRCh37	NA	Continuous	NA	NA	NA	1	12321875	0	NA
ieu-a-783	Triglycerides	NA	public	2013	Willer CJ	GLGC	Males and Females	24097068	Mixed	SD (mg/dL)	86852	HG19/GRCh37	NA	Risk factor	Lipid	NA	Metabo-chip	1	120446	2	90.7242
ukb-d-30790_irnt	Lipoprotein A	NA	public	2018	Neale lab	NA	Males and Females	NA	European	NA	NA	HG19/GRCh37	NA	Metabolites	NA	NA	NA	1	13583854	0	NA
prot-a-1881	LDLR chaperone MESD	NA	public	2018	Sun BB	NA	Males and Females	29875488	European	NA	3301	HG19/GRCh37	NA	Immune system	Protein	NA	NA	1	10534735	0	NA
ukb-d-30640_irnt	Apoliprotein B	NA	public	2018	Neale lab	NA	Males and Females	NA	European	NA	NA	HG19/GRCh37	NA	Metabolites	NA	NA	NA	1	13585958	0	NA
ukb-e-30630_MID	Apolipoprotein A	1360	public	2020	Pan-UKB team	NA	Males and Females	NA	Greater Middle Eastern (Middle Eastern, North African, or Persian)	NA	1360	HG19/GRCh37	0	Continuous	NA	NA	NA	1	11917516	0	NA
ebi-a-GCST008594	Total cholesterol levels	NA	public	2019	Andaleon A	NA	NA	31393916	Hispanic or Latin American	NA	11103	HG19/GRCh37	NA	NA	NA	NA	NA	1	1765317	0	NA
met-d-HDL_P	Concentration of HDL particles	NA	public	2020	Borges CM	NA	Males and Females	NA	European	NA	115078	HG19/GRCh37	NA	Continuous	NA	NA	NA	1	12321875	0	NA
ebi-a-GCST008592	High density lipoprotein cholesterol levels	NA	public	2019	Andaleon A	NA	NA	31393916	Hispanic or Latin American	NA	11103	HG19/GRCh37	NA	NA	NA	NA	NA	1	1765317	0	NA
met-c-905	Cholesterol esters in medium LDL	NA	public	2016	Kettunen	NA	Males and Females	27005778	European	SD	19273	HG19/GRCh37	NA	Metabolites	Lipid	NA	M.LDL.CE	1	11820631	1	NA
prot-a-1763	Putative apolipoprotein(a)-like protein 2	NA	public	2018	Sun BB	NA	Males and Females	29875488	European	NA	3301	HG19/GRCh37	NA	Immune system	Protein	NA	NA	1	10534735	0	NA
met-c-949	Total lipids in very large VLDL	NA	public	2016	Kettunen	NA	Males and Females	27005778	European	SD	19273	HG19/GRCh37	NA	Metabolites	Lipid	NA	XL.VLDL.L	1	11808241	1	NA
met-d-L_HDL_PL_pct	Phospholipids to total lipids ratio in large HDL	NA	public	2020	Borges CM	NA	Males and Females	NA	European	NA	115078	HG19/GRCh37	NA	Continuous	NA	NA	NA	1	12321875	0	NA
ukb-e-LDLC_MID	LDL direct, adjusted by medication	1437	public	2020	Pan-UKB team	NA	Males and Females	NA	Greater Middle Eastern (Middle Eastern, North African, or Persian)	NA	1437	HG19/GRCh37	0	Continuous	NA	NA	NA	1	11886443	0	NA
ukb-e-30870_AFR	Triglycerides	6211	public	2020	Pan-UKB team	NA	Males and Females	NA	African American or Afro-Caribbean	NA	6211	HG19/GRCh37	0	Continuous	NA	NA	NA	1	15532158	0	NA
met-d-XL_HDL_PL	Phospholipids in very large HDL	NA	public	2020	Borges CM	NA	Males and Females	NA	European	NA	115078	HG19/GRCh37	NA	Continuous	NA	NA	NA	1	12321875	0	NA
met-d-S_HDL_C_pct	Cholesterol to total lipids ratio in small HDL	NA	public	2020	Borges CM	NA	Males and Females	NA	European	NA	115078	HG19/GRCh37	NA	Continuous	NA	NA	NA	1	12321875	0	NA
ieu-a-301	Total cholesterol	NA	public	2013	Willer CJ	GLGC	Males and Females	24097068	Mixed	SD (mg/dL)	187365	HG19/GRCh37	NA	Risk factor	Lipid	NA	NA	1	2446982	1	41.7507
ukb-a-488	Medication for cholesterol blood pressure or diabetes: Cholesterol lowering medication	35840	public	2017	Neale	Neale Lab	Males and Females	NA	European	SD	154702	HG19/GRCh37	118862	NA	NA	NA	NA	1	10894596	1	NA
met-c-915	Triglycerides in medium VLDL	NA	public	2016	Kettunen	NA	Males and Females	27005778	European	SD	21241	HG19/GRCh37	NA	Metabolites	Lipid	NA	M.VLDL.TG; SD value comes from the original untransformed distribution of the ERF cohort	1	11766530	1	1.53
met-c-869	Total lipids in IDL	NA	public	2016	Kettunen	NA	Males and Females	27005778	European	SD	19273	HG19/GRCh37	NA	Metabolites	Lipid	NA	IDL.L	1	11820646	1	NA
ukb-e-30760_AFR	HDL cholesterol	5754	public	2020	Pan-UKB team	NA	Males and Females	NA	African American or Afro-Caribbean	NA	5754	HG19/GRCh37	0	Continuous	NA	NA	NA	1	15530974	0	NA
ebi-a-GCST002223	HDL cholesterol	NA	public	2013	Willer CJ	NA	NA	24097068	European	NA	94595	HG19/GRCh37	NA	NA	NA	NA	NA	1	2418527	0	NA
finn-b-ST19_TOXIC_EFFECT_OTHER_GASES_FUMES_VAPOU	Toxic effect of other gases, fumes and vapours	90	public	2021	NA	NA	Males and Females	NA	European	NA	NA	HG19/GRCh37	216892	Binary	NA	NA	ST19_TOXIC_EFFECT_OTHER_GASES_FUMES_VAPOU	1	16380440	0	NA
met-d-S_LDL_CE	Cholesteryl esters in small LDL	NA	public	2020	Borges CM	NA	Males and Females	NA	European	NA	115078	HG19/GRCh37	NA	Continuous	NA	NA	NA	1	12321875	0	NA
met-d-Remnant_C	Remnant cholesterol (non-HDL, non-LDL -cholesterol)	NA	public	2020	Borges CM	NA	Males and Females	NA	European	NA	115078	HG19/GRCh37	NA	Continuous	NA	NA	NA	1	12321875	0	NA
met-d-Total_L	Total lipids in lipoprotein particles	NA	public	2020	Borges CM	NA	Males and Females	NA	European	NA	115078	HG19/GRCh37	NA	Continuous	NA	NA	NA	1	12321875	0	NA
met-d-Total_C	Total cholesterol	NA	public	2020	Borges CM	NA	Males and Females	NA	European	NA	115078	HG19/GRCh37	NA	Continuous	NA	NA	NA	1	12321875	0	NA
met-c-884	Concentration of large LDL particles	NA	public	2016	Kettunen	NA	Males and Females	27005778	European	SD	19273	HG19/GRCh37	NA	Metabolites	Lipid	NA	L.LDL.P	1	11820653	1	NA
met-c-896	Mean diameter for LDL particles	NA	public	2016	Kettunen	NA	Males and Females	27005778	European	SD	19273	HG19/GRCh37	NA	Metabolites	Lipid	NA	LDL.D	1	11820640	1	NA
met-d-S_VLDL_FC	Free cholesterol in small VLDL	NA	public	2020	Borges CM	NA	Males and Females	NA	European	NA	115078	HG19/GRCh37	NA	Continuous	NA	NA	NA	1	12321875	0	NA
ukb-a-490	Medication for cholesterol blood pressure or diabetes: Blood pressure medication	38548	public	2017	Neale	Neale Lab	Males and Females	NA	European	SD	154702	HG19/GRCh37	116154	NA	NA	NA	NA	1	10894596	1	NA
met-c-934	Serum total triglycerides	NA	public	2016	Kettunen	NA	Males and Females	27005778	European	SD	21545	HG19/GRCh37	NA	Metabolites	Lipid	NA	Serum.TG	1	11871391	1	NA
ieu-b-110	LDL cholesterol	NA	public	2020	Richardson, Tom	UK Biobank	Males and Females	32203549	European	NA	440546	HG19/GRCh37	NA	Continuous	Lipid	NA	NA	1	12321875	0	NA
met-d-ApoB	Apolipoprotein B	NA	public	2020	Borges CM	NA	Males and Females	NA	European	NA	115078	HG19/GRCh37	NA	Continuous	NA	NA	NA	1	12321875	0	NA
met-c-875	Cholesterol esters in large HDL	NA	public	2016	Kettunen	NA	Males and Females	27005778	European	SD	19273	HG19/GRCh37	NA	Metabolites	Lipid	NA	L.HDL.CE	1	11820655	1	NA
met-d-XS_VLDL_P	Concentration of very small VLDL particles	NA	public	2020	Borges CM	NA	Males and Females	NA	European	NA	115078	HG19/GRCh37	NA	Continuous	NA	NA	NA	1	12321875	0	NA
met-d-M_VLDL_TG_pct	Triglycerides to total lipids ratio in medium VLDL	NA	public	2020	Borges CM	NA	Males and Females	NA	European	NA	115078	HG19/GRCh37	NA	Continuous	NA	NA	NA	1	12321875	0	NA
met-c-858	Free cholesterol	NA	public	2016	Kettunen	NA	Males and Females	27005778	European	SD	13497	HG19/GRCh37	NA	Metabolites	Lipid	NA	Free.C	1	11410176	1	NA
ukb-e-30780_AFR	LDL direct	6200	public	2020	Pan-UKB team	NA	Males and Females	NA	African American or Afro-Caribbean	NA	6200	HG19/GRCh37	0	Continuous	NA	NA	NA	1	15531927	0	NA
met-d-XL_VLDL_CE	Cholesteryl esters in very large VLDL	NA	public	2020	Borges CM	NA	Males and Females	NA	European	NA	115078	HG19/GRCh37	NA	Continuous	NA	NA	NA	1	12321875	0	NA
ukb-e-LDLC_AFR	LDL direct, adjusted by medication	6006	public	2020	Pan-UKB team	NA	Males and Females	NA	African American or Afro-Caribbean	NA	6006	HG19/GRCh37	0	Continuous	NA	NA	NA	1	15531711	0	NA
ebi-a-GCST006306	HDL cholesterol	NA	public	2018	Andaleon A	NA	NA	29404214	Sub-Saharan African	NA	1017	HG19/GRCh37	NA	NA	NA	NA	NA	1	4424003	0	NA
met-d-L_HDL_C	Cholesterol in large HDL	NA	public	2020	Borges CM	NA	Males and Females	NA	European	NA	115078	HG19/GRCh37	NA	Continuous	NA	NA	NA	1	12321875	0	NA
met-c-901	Total lipids in medium HDL	NA	public	2016	Kettunen	NA	Males and Females	27005778	European	SD	19273	HG19/GRCh37	NA	Metabolites	Lipid	NA	M.HDL.L	1	11820655	1	NA
met-c-926	Concentration of small LDL particles	NA	public	2016	Kettunen	NA	Males and Females	27005778	European	SD	19273	HG19/GRCh37	NA	Metabolites	Lipid	NA	S.LDL.P	1	11820655	1	NA
prot-a-130	Apolipoprotein D	NA	public	2018	Sun BB	NA	Males and Females	29875488	European	NA	3301	HG19/GRCh37	NA	Immune system	Protein	NA	NA	1	10534735	0	NA
met-d-S_LDL_L	Total lipids in small LDL	NA	public	2020	Borges CM	NA	Males and Females	NA	European	NA	115078	HG19/GRCh37	NA	Continuous	NA	NA	NA	1	12321875	0	NA
met-c-890	Concentration of large VLDL particles	NA	public	2016	Kettunen	NA	Males and Females	27005778	European	SD	18960	HG19/GRCh37	NA	Metabolites	Lipid	NA	L.VLDL.P	1	11708802	1	NA
met-d-XXL_VLDL_P	Concentration of chylomicrons and extremely large VLDL particles	NA	public	2020	Borges CM	NA	Males and Females	NA	European	NA	115078	HG19/GRCh37	NA	Continuous	NA	NA	NA	1	12321875	0	NA
met-d-XS_VLDL_TG	Triglycerides in very small VLDL	NA	public	2020	Borges CM	NA	Males and Females	NA	European	NA	115078	HG19/GRCh37	NA	Continuous	NA	NA	NA	1	12321875	0	NA
prot-a-592	Colipase	NA	public	2018	Sun BB	NA	Males and Females	29875488	European	NA	3301	HG19/GRCh37	NA	Immune system	Protein	NA	NA	1	10534735	0	NA
ukb-d-30690_raw	Cholesterol	NA	public	2018	Neale lab	NA	Males and Females	NA	European	NA	NA	HG19/GRCh37	NA	Metabolites	NA	NA	NA	1	13586045	0	NA
met-d-XL_HDL_CE_pct	Cholesteryl esters to total lipids ratio in very large HDL	NA	public	2020	Borges CM	NA	Males and Females	NA	European	NA	115053	HG19/GRCh37	NA	Continuous	NA	NA	NA	1	12321875	0	NA
met-d-M_HDL_TG_pct	Triglycerides to total lipids ratio in medium HDL	NA	public	2020	Borges CM	NA	Males and Females	NA	European	NA	115078	HG19/GRCh37	NA	Continuous	NA	NA	NA	1	12321875	0	NA
ebi-a-GCST006305	Cholesterol, total	NA	public	2018	Andaleon A	NA	NA	29404214	Sub-Saharan African	NA	1017	HG19/GRCh37	NA	NA	NA	NA	NA	1	4424003	0	NA
met-c-864	Total cholesterol in HDL	NA	public	2016	Kettunen	NA	Males and Females	27005778	European	SD	21555	HG19/GRCh37	NA	Metabolites	Lipid	NA	HDL.C; SD value comes from the original untransformed distribution of the ERF cohort	1	11865530	1	0.32
met-c-842	Apolipoprotein A-I	NA	public	2016	Kettunen	NA	Males and Females	27005778	European	SD	20687	HG19/GRCh37	NA	Metabolites	Protein	NA	ApoA1; SD value comes from the original untransformed distribution of the ERF cohort	1	11760646	1	0.32
met-c-952	Triglycerides in very large VLDL	NA	public	2016	Kettunen	NA	Males and Females	27005778	European	SD	21548	HG19/GRCh37	NA	Metabolites	Lipid	NA	XL.VLDL.TG; SD value comes from the original untransformed distribution of the ERF cohort	1	11814232	1	0.56
met-d-S_HDL_P	Concentration of small HDL particles	NA	public	2020	Borges CM	NA	Males and Females	NA	European	NA	115078	HG19/GRCh37	NA	Continuous	NA	NA	NA	1	12321875	0	NA
met-d-S_VLDL_TG	Triglycerides in small VLDL	NA	public	2020	Borges CM	NA	Males and Females	NA	European	NA	115078	HG19/GRCh37	NA	Continuous	NA	NA	NA	1	12321875	0	NA
met-c-872	Triglycerides in IDL	NA	public	2016	Kettunen	NA	Males and Females	27005778	European	SD	19273	HG19/GRCh37	NA	Metabolites	Lipid	NA	IDL.TG	1	11820642	1	NA
ukb-e-6177_p3_AFR	Medication for cholesterol, blood pressure or diabetes	814	public	2020	Pan-UKB team	NA	Males and Females	NA	African American or Afro-Caribbean	NA	2615	HG19/GRCh37	1801	Binary	NA	NA	NA	1	15509606	0	NA
met-d-L_LDL_FC	Free cholesterol in large LDL	NA	public	2020	Borges CM	NA	Males and Females	NA	European	NA	115078	HG19/GRCh37	NA	Continuous	NA	NA	NA	1	12321875	0	NA
met-c-947	Phospholipids in very large HDL	NA	public	2016	Kettunen	NA	Males and Females	27005778	European	SD	19273	HG19/GRCh37	NA	Metabolites	Lipid	NA	XL.HDL.PL; SD value comes from the original untransformed distribution of the ERF cohort	1	11820655	1	0.15
met-c-924	Total cholesterol in small LDL	NA	public	2016	Kettunen	NA	Males and Females	27005778	European	SD	21556	HG19/GRCh37	NA	Metabolites	Lipid	NA	S.LDL.C; SD value comes from the original untransformed distribution of the ERF cohort	1	11871461	1	0.19
ukb-e-6153_p1_CSA	Medication for cholesterol, blood pressure, diabetes, or take exogenous hormones	835	public	2020	Pan-UKB team	NA	Males and Females	NA	South Asian	NA	3868	HG19/GRCh37	3033	Binary	NA	NA	NA	1	9807868	0	NA
bbj-a-24	High-density-lipoprotein cholesterol	NA	public	2019	Ishigaki K	NA	Males and Females	29403010	East Asian	NA	70657	HG19/GRCh37	NA	Continuous	NA	NA	NA	1	6108953	0	NA
met-d-S_LDL_PL	Phospholipids in small LDL	NA	public	2020	Borges CM	NA	Males and Females	NA	European	NA	115078	HG19/GRCh37	NA	Continuous	NA	NA	NA	1	12321875	0	NA
finn-b-E4_HYPERLIPNAS	Hyperlipidaemia, other/unspecified	4535	public	2021	NA	NA	Males and Females	NA	European	NA	NA	HG19/GRCh37	197259	Binary	NA	NA	E4_HYPERLIPNAS	1	16380389	0	NA
met-d-VLDL_P	Concentration of VLDL particles	NA	public	2020	Borges CM	NA	Males and Females	NA	European	NA	115078	HG19/GRCh37	NA	Continuous	NA	NA	NA	1	12321875	0	NA
met-d-S_LDL_PL_pct	Phospholipids to total lipids ratio in small LDL	NA	public	2020	Borges CM	NA	Males and Females	NA	European	NA	115078	HG19/GRCh37	NA	Continuous	NA	NA	NA	1	12321875	0	NA
prot-a-507	Bile salt-activated lipase	NA	public	2018	Sun BB	NA	Males and Females	29875488	European	NA	3301	HG19/GRCh37	NA	Immune system	Protein	NA	NA	1	10534735	0	NA
prot-a-136	Apolipoprotein M	NA	public	2018	Sun BB	NA	Males and Females	29875488	European	NA	3301	HG19/GRCh37	NA	Immune system	Protein	NA	NA	1	10534735	0	NA
met-d-L_LDL_CE_pct	Cholesteryl esters to total lipids ratio in large LDL	NA	public	2020	Borges CM	NA	Males and Females	NA	European	NA	115078	HG19/GRCh37	NA	Continuous	NA	NA	NA	1	12321875	0	NA
ebi-a-GCST000760	Cholesterol, total	NA	public	2010	Teslovich TM	NA	NA	20686565	European	NA	100184	HG19/GRCh37	NA	NA	NA	NA	NA	1	2634921	0	NA
ubm-a-76	IDP T1 FAST ROIs L juxtapos lobule cortex	NA	public	2018	Elliott LT	NA	Males	30305740	European	NA	8427	HG19/GRCh37	NA	Continuous	Psychiatric / neurological	NA	NA	1	11734354	0	NA
met-d-S_VLDL_L	Total lipids in small VLDL	NA	public	2020	Borges CM	NA	Males and Females	NA	European	NA	115078	HG19/GRCh37	NA	Continuous	NA	NA	NA	1	12321875	0	NA
prot-a-125	Apolipoprotein A-V	NA	public	2018	Sun BB	NA	Males and Females	29875488	European	NA	3301	HG19/GRCh37	NA	Immune system	Protein	NA	NA	1	10534735	0	NA
ebi-a-GCST005068	LDL cholesterol	NA	public	2017	Prins BP	NA	NA	28887542	European	NA	9961	HG19/GRCh37	NA	NA	NA	NA	NA	1	23165055	0	NA
ukb-e-30870_CSA	Triglycerides	8415	public	2020	Pan-UKB team	NA	Males and Females	NA	South Asian	NA	8415	HG19/GRCh37	0	Continuous	NA	NA	NA	1	9811929	0	NA
met-c-933	Serum total cholesterol	NA	public	2016	Kettunen	NA	Males and Females	27005778	European	SD	21491	HG19/GRCh37	NA	Metabolites	Lipid	NA	Serum.C	1	11855845	1	NA
met-c-892	Triglycerides in large VLDL	NA	public	2016	Kettunen	NA	Males and Females	27005778	European	SD	21239	HG19/GRCh37	NA	Metabolites	Lipid	NA	L.VLDL.TG; SD value comes from the original untransformed distribution of the ERF cohort	1	11753671	1	0.98
met-c-880	Total cholesterol in large LDL	NA	public	2016	Kettunen	NA	Males and Females	27005778	European	SD	21552	HG19/GRCh37	NA	Metabolites	Lipid	NA	L.LDL.C; SD value comes from the original untransformed distribution of the ERF cohort	1	11871461	1	0.19
prot-c-2937_10_2	Apo E3	NA	public	2019	Suhre K	NA	Males and Females	28240269	European	NA	NA	HG19/GRCh37	NA	Continuous	NA	EFO_0007937	name=Apolipoprotein E (isoform E3); chr=19; start=44905754; end=44909393; entrez=348; uniprot=P02649	1	501428	0	NA
ukb-e-6177_p2_CSA	Medication for cholesterol, blood pressure or diabetes	2504	public	2020	Pan-UKB team	NA	Males and Females	NA	South Asian	NA	4553	HG19/GRCh37	2049	Binary	NA	NA	NA	1	9807653	0	NA
met-c-889	Total lipids in large VLDL	NA	public	2016	Kettunen	NA	Males and Females	27005778	European	SD	18960	HG19/GRCh37	NA	Metabolites	Lipid	NA	L.VLDL.L	1	11708802	1	NA
met-d-IDL_C	Cholesterol in IDL	NA	public	2020	Borges CM	NA	Males and Females	NA	European	NA	115078	HG19/GRCh37	NA	Continuous	NA	NA	NA	1	12321875	0	NA
met-d-S_HDL_FC	Free cholesterol in small HDL	NA	public	2020	Borges CM	NA	Males and Females	NA	European	NA	115078	HG19/GRCh37	NA	Continuous	NA	NA	NA	1	12321875	0	NA
met-d-M_HDL_TG	Triglycerides in medium HDL	NA	public	2020	Borges CM	NA	Males and Females	NA	European	NA	115078	HG19/GRCh37	NA	Continuous	NA	NA	NA	1	12321875	0	NA
ieu-a-780	HDL cholesterol	NA	public	2013	Willer CJ	GLGC	Males and Females	24097068	Mixed	SD (mg/dL)	92860	HG19/GRCh37	NA	Risk factor	Lipid	NA	Metabo-chip	1	120672	2	15.5102
met-d-M_LDL_PL	Phospholipids in medium LDL	NA	public	2020	Borges CM	NA	Males and Females	NA	European	NA	115078	HG19/GRCh37	NA	Continuous	NA	NA	NA	1	12321875	0	NA
met-d-S_LDL_FC	Free cholesterol in small LDL	NA	public	2020	Borges CM	NA	Males and Females	NA	European	NA	115078	HG19/GRCh37	NA	Continuous	NA	NA	NA	1	12321875	0	NA
met-d-XL_HDL_C_pct	Cholesterol to total lipids ratio in very large HDL	NA	public	2020	Borges CM	NA	Males and Females	NA	European	NA	115053	HG19/GRCh37	NA	Continuous	NA	NA	NA	1	12321875	0	NA
met-d-S_VLDL_PL_pct	Phospholipids to total lipids ratio in small VLDL	NA	public	2020	Borges CM	NA	Males and Females	NA	European	NA	115078	HG19/GRCh37	NA	Continuous	NA	NA	NA	1	12321875	0	NA
met-d-S_HDL_CE	Cholesteryl esters in small HDL	NA	public	2020	Borges CM	NA	Males and Females	NA	European	NA	115078	HG19/GRCh37	NA	Continuous	NA	NA	NA	1	12321875	0	NA
met-d-XS_VLDL_PL	Phospholipids in very small VLDL	NA	public	2020	Borges CM	NA	Males and Females	NA	European	NA	115078	HG19/GRCh37	NA	Continuous	NA	NA	NA	1	12321875	0	NA
met-d-M_HDL_C	Cholesterol in medium HDL	NA	public	2020	Borges CM	NA	Males and Females	NA	European	NA	115078	HG19/GRCh37	NA	Continuous	NA	NA	NA	1	12321875	0	NA
met-c-882	Free cholesterol in large LDL	NA	public	2016	Kettunen	NA	Males and Females	27005778	European	SD	21555	HG19/GRCh37	NA	Metabolites	Lipid	NA	L.LDL.FC; SD value comes from the original untransformed distribution of the ERF cohort	1	11871425	1	0.61
met-d-XL_HDL_TG_pct	Triglycerides to total lipids ratio in very large HDL	NA	public	2020	Borges CM	NA	Males and Females	NA	European	NA	115053	HG19/GRCh37	NA	Continuous	NA	NA	NA	1	12321875	0	NA
met-d-L_VLDL_L	Total lipids in large VLDL	NA	public	2020	Borges CM	NA	Males and Females	NA	European	NA	115078	HG19/GRCh37	NA	Continuous	NA	NA	NA	1	12321875	0	NA
ukb-e-6153_p1_AFR	Medication for cholesterol, blood pressure, diabetes, or take exogenous hormones	600	public	2020	Pan-UKB team	NA	Males and Females	NA	African American or Afro-Caribbean	NA	3814	HG19/GRCh37	3214	Binary	NA	NA	NA	1	15537961	0	NA
ukb-a-108	Non-cancer illness code self-reported: high cholesterol	41296	public	2017	Neale	Neale Lab	Males and Females	NA	European	SD	337159	HG19/GRCh37	295863	NA	NA	NA	NA	1	10894596	1	NA
met-c-903	Phospholipids in medium HDL	NA	public	2016	Kettunen	NA	Males and Females	27005778	European	SD	21558	HG19/GRCh37	NA	Metabolites	Lipid	NA	M.HDL.PL; SD value comes from the original untransformed distribution of the ERF cohort	1	11871422	1	0.49
met-d-M_LDL_CE_pct	Cholesteryl esters to total lipids ratio in medium LDL	NA	public	2020	Borges CM	NA	Males and Females	NA	European	NA	115078	HG19/GRCh37	NA	Continuous	NA	NA	NA	1	12321875	0	NA
met-d-S_LDL_C_pct	Cholesterol to total lipids ratio in small LDL	NA	public	2020	Borges CM	NA	Males and Females	NA	European	NA	115078	HG19/GRCh37	NA	Continuous	NA	NA	NA	1	12321875	0	NA
ukb-b-17462	Diagnoses - secondary ICD10: E78.5 Hyperlipidaemia, unspecified	3439	public	2018	Ben Elsworth	MRC-IEU	Males and Females	NA	European	SD	463010	HG19/GRCh37	459571	Binary	NA	NA	41204#E785: Output from GWAS pipeline using Phesant derived variables from UKBiobank	1	9851867	1	NA
ukb-a-491	Medication for cholesterol blood pressure or diabetes: Insulin	2116	public	2017	Neale	Neale Lab	Males and Females	NA	European	SD	154702	HG19/GRCh37	152586	NA	NA	NA	NA	1	10894596	1	NA
met-d-L_LDL_TG	Triglycerides in large LDL	NA	public	2020	Borges CM	NA	Males and Females	NA	European	NA	115078	HG19/GRCh37	NA	Continuous	NA	NA	NA	1	12321875	0	NA
ukb-e-6153_p3_AFR	Medication for cholesterol, blood pressure, diabetes, or take exogenous hormones	1334	public	2020	Pan-UKB team	NA	Males and Females	NA	African American or Afro-Caribbean	NA	3814	HG19/GRCh37	2480	Binary	NA	NA	NA	1	15540195	0	NA
met-d-M_LDL_CE	Cholesteryl esters in medium LDL	NA	public	2020	Borges CM	NA	Males and Females	NA	European	NA	115078	HG19/GRCh37	NA	Continuous	NA	NA	NA	1	12321875	0	NA
ebi-a-GCST90010185	TNF-related apoptosis-inducing ligand receptor 2 levels	NA	public	2020	Gilly A	NA	NA	33303764	European	NA	1301	HG19/GRCh37	NA	NA	NA	NA	NA	1	18166693	0	NA
prot-a-1776	Low-density lipoprotein receptor-related protein 1, soluble	NA	public	2018	Sun BB	NA	Males and Females	29875488	European	NA	3301	HG19/GRCh37	NA	Immune system	Protein	NA	NA	1	10534735	0	NA
met-d-M_LDL_C_pct	Cholesterol to total lipids ratio in medium LDL	NA	public	2020	Borges CM	NA	Males and Females	NA	European	NA	115078	HG19/GRCh37	NA	Continuous	NA	NA	NA	1	12321875	0	NA
ukb-e-30630_AFR	Apolipoprotein A	5732	public	2020	Pan-UKB team	NA	Males and Females	NA	African American or Afro-Caribbean	NA	5732	HG19/GRCh37	0	Continuous	NA	NA	NA	1	15530953	0	NA
met-d-XS_VLDL_CE_pct	Cholesteryl esters to total lipids ratio in very small VLDL	NA	public	2020	Borges CM	NA	Males and Females	NA	European	NA	115078	HG19/GRCh37	NA	Continuous	NA	NA	NA	1	12321875	0	NA
met-c-881	Cholesterol esters in large VLDL	NA	public	2016	Kettunen	NA	Males and Females	27005778	European	SD	19273	HG19/GRCh37	NA	Metabolites	Lipid	NA	L.LDL.CE	1	11820655	1	NA
met-d-VLDL_size	Average diameter for VLDL particles	NA	public	2020	Borges CM	NA	Males and Females	NA	European	NA	115078	HG19/GRCh37	NA	Continuous	NA	NA	NA	1	12321875	0	NA
met-c-906	Total lipids in medium LDL	NA	public	2016	Kettunen	NA	Males and Females	27005778	European	SD	19273	HG19/GRCh37	NA	Metabolites	Lipid	NA	M.LDL.L	1	11818458	1	NA
met-c-898	Total cholesterol in medium HDL	NA	public	2016	Kettunen	NA	Males and Females	27005778	European	SD	21558	HG19/GRCh37	NA	Metabolites	Lipid	NA	M.HDL.C; SD value comes from the original untransformed distribution of the ERF cohort	1	11864118	1	0.41
met-d-L_HDL_CE_pct	Cholesteryl esters to total lipids ratio in large HDL	NA	public	2020	Borges CM	NA	Males and Females	NA	European	NA	115078	HG19/GRCh37	NA	Continuous	NA	NA	NA	1	12321875	0	NA
met-c-910	Cholesterol esters in medium VLDL	NA	public	2016	Kettunen	NA	Males and Females	27005778	European	SD	19273	HG19/GRCh37	NA	Metabolites	Lipid	NA	M.VLDL.CE	1	11820655	1	NA
finn-b-E4_LIPOPROTNAS	Disorder of lipoprotein metabolism, unspecified	1611	public	2021	NA	NA	Males and Females	NA	European	NA	NA	HG19/GRCh37	197259	Binary	NA	NA	E4_LIPOPROTNAS	1	16380379	0	NA
met-d-LDL_C	LDL cholesterol	NA	public	2020	Borges CM	NA	Males and Females	NA	European	NA	115078	HG19/GRCh37	NA	Continuous	NA	NA	NA	1	12321875	0	NA
met-d-HDL_TG	Triglycerides in HDL	NA	public	2020	Borges CM	NA	Males and Females	NA	European	NA	115078	HG19/GRCh37	NA	Continuous	NA	NA	NA	1	12321875	0	NA
ebi-a-GCST002222	LDL cholesterol	NA	public	2013	Willer CJ	NA	NA	24097068	European	NA	94595	HG19/GRCh37	NA	NA	NA	NA	NA	1	2409690	0	NA
ebi-a-GCST90092987	Total fatty acid levels	NA	public	2022	Richardson TG	NA	NA	35213538	European	NA	115006	HG19/GRCh37	NA	NA	NA	NA	NA	1	11590399	NA	NA
ebi-a-GCST90092984	Total concentration of branched-chain amino acids (leucine + isoleucine + valine)	NA	public	2022	Richardson TG	NA	NA	35213538	European	NA	115051	HG19/GRCh37	NA	NA	NA	NA	NA	1	11590399	NA	NA
ebi-a-GCST90092981	Ratio of saturated fatty acids to total fatty acids	NA	public	2022	Richardson TG	NA	NA	35213538	European	NA	115006	HG19/GRCh37	NA	NA	NA	NA	NA	1	11590399	NA	NA
ebi-a-GCST90092980	Saturated fatty acid levels	NA	public	2022	Richardson TG	NA	NA	35213538	European	NA	115006	HG19/GRCh37	NA	NA	NA	NA	NA	1	11590399	NA	NA
ebi-a-GCST90092941	Ratio of polyunsaturated fatty acids to total fatty acids	NA	public	2022	Richardson TG	NA	NA	35213538	European	NA	115006	HG19/GRCh37	NA	NA	NA	NA	NA	1	11590399	NA	NA
ebi-a-GCST90092940	Ratio of polyunsaturated fatty acids to monounsaturated fatty acids	NA	public	2022	Richardson TG	NA	NA	35213538	European	NA	115006	HG19/GRCh37	NA	NA	NA	NA	NA	1	11590399	NA	NA
ebi-a-GCST90092939	Polyunsaturated fatty acid levels	NA	public	2022	Richardson TG	NA	NA	35213538	European	NA	115006	HG19/GRCh37	NA	NA	NA	NA	NA	1	11590399	NA	NA
ebi-a-GCST90092935	Ratio of omega-6 fatty acids to total fatty acids	NA	public	2022	Richardson TG	NA	NA	35213538	European	NA	115006	HG19/GRCh37	NA	NA	NA	NA	NA	1	11590399	NA	NA
ebi-a-GCST90092934	Ratio of omega-6 fatty acids to omega-3 fatty acids	NA	public	2022	Richardson TG	NA	NA	35213538	European	NA	115006	HG19/GRCh37	NA	NA	NA	NA	NA	1	11590399	NA	NA
ebi-a-GCST90092933	Omega-6 fatty acid levels	NA	public	2022	Richardson TG	NA	NA	35213538	European	NA	115006	HG19/GRCh37	NA	NA	NA	NA	NA	1	11590399	NA	NA
ebi-a-GCST90092932	Ratio of omega-3 fatty acids to total fatty acids	NA	public	2022	Richardson TG	NA	NA	35213538	European	NA	115006	HG19/GRCh37	NA	NA	NA	NA	NA	1	11590399	NA	NA
ebi-a-GCST90092931	Omega-3 fatty acid levels	NA	public	2022	Richardson TG	NA	NA	35213538	European	NA	115006	HG19/GRCh37	NA	NA	NA	NA	NA	1	11590399	NA	NA
ebi-a-GCST90092929	Ratio of monounsaturated fatty acids to total fatty acids	NA	public	2022	Richardson TG	NA	NA	35213538	European	NA	115006	HG19/GRCh37	NA	NA	NA	NA	NA	1	11590399	NA	NA
ebi-a-GCST90092928	Monounsaturated fatty acid levels	NA	public	2022	Richardson TG	NA	NA	35213538	European	NA	115006	HG19/GRCh37	NA	NA	NA	NA	NA	1	11590399	NA	NA
ebi-a-GCST90092881	Ratio of linoleic acid to total fatty acids	NA	public	2022	Richardson TG	NA	NA	35213538	European	NA	115006	HG19/GRCh37	NA	NA	NA	NA	NA	1	11590399	NA	NA
ebi-a-GCST90092880	Linoleic acid levels	NA	public	2022	Richardson TG	NA	NA	35213538	European	NA	115006	HG19/GRCh37	NA	NA	NA	NA	NA	1	11590399	NA	NA
ebi-a-GCST90092817	Ratio of docosahexaenoic acid to total fatty acid levels	NA	public	2022	Richardson TG	NA	NA	35213538	European	NA	115006	HG19/GRCh37	NA	NA	NA	NA	NA	1	11590399	NA	NA
ebi-a-GCST90092816	Docosahexaenoic acid levels	NA	public	2022	Richardson TG	NA	NA	35213538	European	NA	115006	HG19/GRCh37	NA	NA	NA	NA	NA	1	11590399	NA	NA
ebi-a-GCST90060590	Fatty acid(24:0)_[M-H]1- levels	NA	public	2021	Harshfield EL	NA	NA	34503513	South Asian	NA	5662	HG19/GRCh37	NA	NA	NA	NA	NA	1	6867772	NA	NA
ebi-a-GCST90060588	Fatty acid(24:1)_[M-H]1- levels	NA	public	2021	Harshfield EL	NA	NA	34503513	South Asian	NA	5662	HG19/GRCh37	NA	NA	NA	NA	NA	1	6860876	NA	NA
ebi-a-GCST90060587	Fatty acid(23:0)_[M-H]1- levels	NA	public	2021	Harshfield EL	NA	NA	34503513	South Asian	NA	5662	HG19/GRCh37	NA	NA	NA	NA	NA	1	6868711	NA	NA
ebi-a-GCST90060586	Fatty acid(22:0)_[M-H]1- levels	NA	public	2021	Harshfield EL	NA	NA	34503513	South Asian	NA	5662	HG19/GRCh37	NA	NA	NA	NA	NA	1	6868240	NA	NA
ebi-a-GCST90060585	Fatty acid(22:4)_[M-H]1- levels	NA	public	2021	Harshfield EL	NA	NA	34503513	South Asian	NA	5662	HG19/GRCh37	NA	NA	NA	NA	NA	1	6865278	NA	NA
ebi-a-GCST90060584	Fatty acid(22:5)_[M-H]1- levels	NA	public	2021	Harshfield EL	NA	NA	34503513	South Asian	NA	5662	HG19/GRCh37	NA	NA	NA	NA	NA	1	6864957	NA	NA
ebi-a-GCST90060583	Fatty acid(22:6)_[M-H]1- levels	NA	public	2021	Harshfield EL	NA	NA	34503513	South Asian	NA	5662	HG19/GRCh37	NA	NA	NA	NA	NA	1	6862790	NA	NA
ebi-a-GCST90060582	Fatty acid(21:0)_[M-H]1- levels	NA	public	2021	Harshfield EL	NA	NA	34503513	South Asian	NA	5662	HG19/GRCh37	NA	NA	NA	NA	NA	1	6864904	NA	NA
ebi-a-GCST90060581	Fatty acid(20:3)_[M-H]1- levels	NA	public	2021	Harshfield EL	NA	NA	34503513	South Asian	NA	5662	HG19/GRCh37	NA	NA	NA	NA	NA	1	6862826	NA	NA
ebi-a-GCST90060580	Fatty acid(20:4)_[M-H]1- levels	NA	public	2021	Harshfield EL	NA	NA	34503513	South Asian	NA	5662	HG19/GRCh37	NA	NA	NA	NA	NA	1	6855982	NA	NA
ebi-a-GCST90060579	Fatty acid(20:5)_[M-H]1- levels	NA	public	2021	Harshfield EL	NA	NA	34503513	South Asian	NA	5662	HG19/GRCh37	NA	NA	NA	NA	NA	1	6876540	NA	NA
ebi-a-GCST90060578	Fatty acid(18:0)_[M-H]1- levels	NA	public	2021	Harshfield EL	NA	NA	34503513	South Asian	NA	5662	HG19/GRCh37	NA	NA	NA	NA	NA	1	6858891	NA	NA
ebi-a-GCST90060577	Fatty acid(18:1)_[M-H]1- levels	NA	public	2021	Harshfield EL	NA	NA	34503513	South Asian	NA	5662	HG19/GRCh37	NA	NA	NA	NA	NA	1	6870280	NA	NA
ebi-a-GCST90060576	Fatty acid(18:2)_[M-H]1- levels	NA	public	2021	Harshfield EL	NA	NA	34503513	South Asian	NA	5662	HG19/GRCh37	NA	NA	NA	NA	NA	1	6864092	NA	NA
ebi-a-GCST90060575	Fatty acid(18:3)_[M-H]1- levels	NA	public	2021	Harshfield EL	NA	NA	34503513	South Asian	NA	5662	HG19/GRCh37	NA	NA	NA	NA	NA	1	6871943	NA	NA
ebi-a-GCST90060574	Fatty acid(17:0)_[M-H]1- levels	NA	public	2021	Harshfield EL	NA	NA	34503513	South Asian	NA	5662	HG19/GRCh37	NA	NA	NA	NA	NA	1	6855500	NA	NA
ebi-a-GCST90060573	Fatty acid(17:1)_[M-H]1- levels	NA	public	2021	Harshfield EL	NA	NA	34503513	South Asian	NA	5662	HG19/GRCh37	NA	NA	NA	NA	NA	1	6865470	NA	NA
ebi-a-GCST90060572	Fatty acid(16:0)_[M-H]1- levels	NA	public	2021	Harshfield EL	NA	NA	34503513	South Asian	NA	5662	HG19/GRCh37	NA	NA	NA	NA	NA	1	6861883	NA	NA
ebi-a-GCST90060571	Fatty acid(16:1)_[M-H]1- levels	NA	public	2021	Harshfield EL	NA	NA	34503513	South Asian	NA	5662	HG19/GRCh37	NA	NA	NA	NA	NA	1	6870709	NA	NA
ebi-a-GCST90060570	Fatty acid(15:0)_[M-H]1- levels	NA	public	2021	Harshfield EL	NA	NA	34503513	South Asian	NA	5662	HG19/GRCh37	NA	NA	NA	NA	NA	1	6856099	NA	NA
ebi-a-GCST90060569	Fatty acid(14:0)_[M-H]1- levels	NA	public	2021	Harshfield EL	NA	NA	34503513	South Asian	NA	5662	HG19/GRCh37	NA	NA	NA	NA	NA	1	6859655	NA	NA
ebi-a-GCST90060568	Fatty acid(12:0)_[M-H]1- levels	NA	public	2021	Harshfield EL	NA	NA	34503513	South Asian	NA	5662	HG19/GRCh37	NA	NA	NA	NA	NA	1	6879829	NA	NA
ebi-a-GCST90060135	Bile acid(DCA)_[M-H]1- levels	NA	public	2021	Harshfield EL	NA	NA	34503513	European	NA	13814	HG19/GRCh37	NA	NA	NA	NA	NA	1	614265	NA	NA
ebi-a-GCST90060131	Fatty acid(22:0)_[M-H]1- levels	NA	public	2021	Harshfield EL	NA	NA	34503513	European	NA	13814	HG19/GRCh37	NA	NA	NA	NA	NA	1	614265	NA	NA
ebi-a-GCST90060130	Fatty acid(22:3)_[M-H]1- levels	NA	public	2021	Harshfield EL	NA	NA	34503513	European	NA	13814	HG19/GRCh37	NA	NA	NA	NA	NA	1	614265	NA	NA
ebi-a-GCST90060129	Fatty acid(22:4)_[M-H]1- levels	NA	public	2021	Harshfield EL	NA	NA	34503513	European	NA	13814	HG19/GRCh37	NA	NA	NA	NA	NA	1	614265	NA	NA
ebi-a-GCST90060127	Fatty acid(22:5)_[M-H]1- levels	NA	public	2021	Harshfield EL	NA	NA	34503513	European	NA	13814	HG19/GRCh37	NA	NA	NA	NA	NA	1	614265	NA	NA
ebi-a-GCST90060125	Fatty acid(22:6)_[M-H]1- levels	NA	public	2021	Harshfield EL	NA	NA	34503513	European	NA	13814	HG19/GRCh37	NA	NA	NA	NA	NA	1	614265	NA	NA
ebi-a-GCST90060120	Fatty acid(20:1)_[M-H]1- levels	NA	public	2021	Harshfield EL	NA	NA	34503513	European	NA	13814	HG19/GRCh37	NA	NA	NA	NA	NA	1	614265	NA	NA
ebi-a-GCST90060118	Fatty acid(20:2)_[M-H]1- levels	NA	public	2021	Harshfield EL	NA	NA	34503513	European	NA	13814	HG19/GRCh37	NA	NA	NA	NA	NA	1	614265	NA	NA
ebi-a-GCST90060117	Fatty acid(20:3)_[M-H]1- levels	NA	public	2021	Harshfield EL	NA	NA	34503513	European	NA	13814	HG19/GRCh37	NA	NA	NA	NA	NA	1	614265	NA	NA
ebi-a-GCST90060116	Fatty acid(20:4)_[M-H]1- levels	NA	public	2021	Harshfield EL	NA	NA	34503513	European	NA	13814	HG19/GRCh37	NA	NA	NA	NA	NA	1	614265	NA	NA
ebi-a-GCST90060115	Fatty acid(18:0)-OH_[M-H]1- levels	NA	public	2021	Harshfield EL	NA	NA	34503513	European	NA	13814	HG19/GRCh37	NA	NA	NA	NA	NA	1	614265	NA	NA
ebi-a-GCST90060114	Fatty acid(19:0)_[M-H]1- levels	NA	public	2021	Harshfield EL	NA	NA	34503513	European	NA	13814	HG19/GRCh37	NA	NA	NA	NA	NA	1	614265	NA	NA
ebi-a-GCST90060113	Fatty acid(18:1)-OH_[M-H]1- levels	NA	public	2021	Harshfield EL	NA	NA	34503513	European	NA	13814	HG19/GRCh37	NA	NA	NA	NA	NA	1	614265	NA	NA
ebi-a-GCST90060112	Fatty acid(19:1)_[M-H]1- levels	NA	public	2021	Harshfield EL	NA	NA	34503513	European	NA	13814	HG19/GRCh37	NA	NA	NA	NA	NA	1	614265	NA	NA
ebi-a-GCST90060111	Fatty acid(18:2)-OH_[M-H]1- levels	NA	public	2021	Harshfield EL	NA	NA	34503513	European	NA	13814	HG19/GRCh37	NA	NA	NA	NA	NA	1	614265	NA	NA
ebi-a-GCST90060108	Fatty acid(18:1)_[M-H]1- levels	NA	public	2021	Harshfield EL	NA	NA	34503513	European	NA	13814	HG19/GRCh37	NA	NA	NA	NA	NA	1	614265	NA	NA
ebi-a-GCST90060107	Fatty acid(18:4)_[M-H]1- levels	NA	public	2021	Harshfield EL	NA	NA	34503513	European	NA	13814	HG19/GRCh37	NA	NA	NA	NA	NA	1	614265	NA	NA
ebi-a-GCST90060106	Fatty acid(16:0)-OH_[M-H]1- levels	NA	public	2021	Harshfield EL	NA	NA	34503513	European	NA	13814	HG19/GRCh37	NA	NA	NA	NA	NA	1	614265	NA	NA
ebi-a-GCST90060105	Fatty acid(17:0)_[M-H]1- levels	NA	public	2021	Harshfield EL	NA	NA	34503513	European	NA	13814	HG19/GRCh37	NA	NA	NA	NA	NA	1	614265	NA	NA
ebi-a-GCST90060104	Fatty acid(16:1)-OH_[M-H]1- levels	NA	public	2021	Harshfield EL	NA	NA	34503513	European	NA	13814	HG19/GRCh37	NA	NA	NA	NA	NA	1	614265	NA	NA
ebi-a-GCST90060103	Fatty acid(17:1)_[M-H]1- levels	NA	public	2021	Harshfield EL	NA	NA	34503513	European	NA	13814	HG19/GRCh37	NA	NA	NA	NA	NA	1	614265	NA	NA
ebi-a-GCST90060102	Fatty acid(16:1)_[M-H]1- levels	NA	public	2021	Harshfield EL	NA	NA	34503513	European	NA	13814	HG19/GRCh37	NA	NA	NA	NA	NA	1	614265	NA	NA
ebi-a-GCST90060101	Fatty acid(16:2)_[M-H]1- levels	NA	public	2021	Harshfield EL	NA	NA	34503513	European	NA	13814	HG19/GRCh37	NA	NA	NA	NA	NA	1	614265	NA	NA
ebi-a-GCST90060100	Fatty acid(16:3)_[M-H]1- levels	NA	public	2021	Harshfield EL	NA	NA	34503513	European	NA	13814	HG19/GRCh37	NA	NA	NA	NA	NA	1	614265	NA	NA
ebi-a-GCST90060099	Fatty acid(15:0)_[M-H]1- levels	NA	public	2021	Harshfield EL	NA	NA	34503513	European	NA	13814	HG19/GRCh37	NA	NA	NA	NA	NA	1	614265	NA	NA
ebi-a-GCST90060098	Fatty acid(14:0)_[M-H]1- levels	NA	public	2021	Harshfield EL	NA	NA	34503513	European	NA	13814	HG19/GRCh37	NA	NA	NA	NA	NA	1	614265	NA	NA
ebi-a-GCST90060097	Fatty acid(14:1)_[M-H]1- levels	NA	public	2021	Harshfield EL	NA	NA	34503513	European	NA	13814	HG19/GRCh37	NA	NA	NA	NA	NA	1	614265	NA	NA
ebi-a-GCST90060094	Octadecanoid(C12H20O3)_dihydrojasmonic_acid_[M-H]1- levels	NA	public	2021	Harshfield EL	NA	NA	34503513	European	NA	13814	HG19/GRCh37	NA	NA	NA	NA	NA	1	614265	NA	NA
ebi-a-GCST90060093	Octadecanoid(C12H18O3)_jasmonic acid_[M-H]1- levels	NA	public	2021	Harshfield EL	NA	NA	34503513	European	NA	13814	HG19/GRCh37	NA	NA	NA	NA	NA	1	614265	NA	NA
ebi-a-GCST90060092	Fatty acid(12:1)_[M-H]1- levels	NA	public	2021	Harshfield EL	NA	NA	34503513	European	NA	13814	HG19/GRCh37	NA	NA	NA	NA	NA	1	614265	NA	NA
ebi-a-GCST90032567	Streptacidiphilus abundance in stool	NA	public	2022	Qin Y	NA	NA	35115689	European	NA	5959	HG19/GRCh37	NA	NA	NA	NA	NA	1	7937635	NA	NA
ebi-a-GCST90032178	Acidobacteriales abundance in stool	NA	public	2022	Qin Y	NA	NA	35115689	European	NA	5959	HG19/GRCh37	NA	NA	NA	NA	NA	1	7937635	NA	NA
ebi-a-GCST90032177	Acidaminococcus sp900315205 abundance in stool	NA	public	2022	Qin Y	NA	NA	35115689	European	NA	5959	HG19/GRCh37	NA	NA	NA	NA	NA	1	7937635	NA	NA
ebi-a-GCST90032176	Acidaminococcus fermentans abundance in stool	NA	public	2022	Qin Y	NA	NA	35115689	European	NA	5959	HG19/GRCh37	NA	NA	NA	NA	NA	1	7937635	NA	NA
ebi-a-GCST90027806	Gut microbiota abundance (k_Bacteria.p_Firmicutes.c_Negativicutes.o_Selenomonadales.f_Acidaminococcaceae.g_Phascolarctobacterium.s_Phascolarctobacterium_succinatutens)	NA	public	2022	Lopera-Maya EA	NA	NA	35115690	European	NA	7738	HG19/GRCh37	NA	NA	NA	NA	NA	1	5564809	NA	NA
ebi-a-GCST90027722	Gut microbiota abundance (k_Bacteria.p_Firmicutes.c_Negativicutes.o_Selenomonadales.f_Acidaminococcaceae.g_Phascolarctobacterium)	NA	public	2022	Lopera-Maya EA	NA	NA	35115690	European	NA	7738	HG19/GRCh37	NA	NA	NA	NA	NA	1	5564809	NA	NA
ebi-a-GCST90027678	Gut microbiota abundance (k_Bacteria.p_Firmicutes.c_Negativicutes.o_Selenomonadales.f_Acidaminococcaceae)	NA	public	2022	Lopera-Maya EA	NA	NA	35115690	European	NA	7738	HG19/GRCh37	NA	NA	NA	NA	NA	1	5564704	NA	NA
ebi-a-GCST90027585	Gut bacterial pathway abundance (PWY.6590..superpathway.of.Clostridium.acetobutylicum.acidogenic.fermentation)	NA	public	2022	Lopera-Maya EA	NA	NA	35115690	European	NA	7738	HG19/GRCh37	NA	NA	NA	NA	NA	1	5563446	NA	NA
ebi-a-GCST90027577	Gut bacterial pathway abundance (PWY.6285..superpathway.of.fatty.acids.biosynthesis..E..coli.)	NA	public	2022	Lopera-Maya EA	NA	NA	35115690	European	NA	7738	HG19/GRCh37	NA	NA	NA	NA	NA	1	5564471	NA	NA
ebi-a-GCST90027576	Gut bacterial pathway abundance (PWY.6284..superpathway.of.unsaturated.fatty.acids.biosynthesis..E..coli.)	NA	public	2022	Lopera-Maya EA	NA	NA	35115690	European	NA	7738	HG19/GRCh37	NA	NA	NA	NA	NA	1	5564602	NA	NA
ebi-a-GCST90027465	Gut bacterial pathway abundance (FERMENTATION.PWY..mixed.acid.fermentation)	NA	public	2022	Lopera-Maya EA	NA	NA	35115690	European	NA	7738	HG19/GRCh37	NA	NA	NA	NA	NA	1	5564477	NA	NA
ebi-a-GCST90027464	Gut bacterial pathway abundance (FAO.PWY..fatty.acid..beta..oxidation.I)	NA	public	2022	Lopera-Maya EA	NA	NA	35115690	European	NA	7738	HG19/GRCh37	NA	NA	NA	NA	NA	1	5563852	NA	NA
ebi-a-GCST90027457	Gut bacterial pathway abundance (COMPLETE.ARO.PWY..superpathway.of.aromatic.amino.acid.biosynthesis)	NA	public	2022	Lopera-Maya EA	NA	NA	35115690	European	NA	7738	HG19/GRCh37	NA	NA	NA	NA	NA	1	5564153	NA	NA
ebi-a-GCST90027456	Gut bacterial pathway abundance (COLANSYN.PWY..colanic.acid.building.blocks.biosynthesis)	NA	public	2022	Lopera-Maya EA	NA	NA	35115690	European	NA	7738	HG19/GRCh37	NA	NA	NA	NA	NA	1	4161771	NA	NA
ebi-a-GCST90027453	Gut bacterial pathway abundance (BRANCHED.CHAIN.AA.SYN.PWY..superpathway.of.branched.amino.acid.biosynthesis)	NA	public	2022	Lopera-Maya EA	NA	NA	35115690	European	NA	7738	HG19/GRCh37	NA	NA	NA	NA	NA	1	5564153	NA	NA
ebi-a-GCST90026314	4-chlorobenzoic acid levels	NA	public	2021	Panyard DJ	NA	NA	33437055	European	NA	291	HG19/GRCh37	NA	NA	NA	NA	NA	1	6862020	NA	NA
ebi-a-GCST90026312	2-o-methylascorbic acid levels	NA	public	2021	Panyard DJ	NA	NA	33437055	European	NA	291	HG19/GRCh37	NA	NA	NA	NA	NA	1	6856056	NA	NA
ebi-a-GCST90026296	Ascorbic acid 3-sulfate levels	NA	public	2021	Panyard DJ	NA	NA	33437055	European	NA	291	HG19/GRCh37	NA	NA	NA	NA	NA	1	6872330	NA	NA
ebi-a-GCST90026228	N-formylanthranilic acid levels	NA	public	2021	Panyard DJ	NA	NA	33437055	European	NA	291	HG19/GRCh37	NA	NA	NA	NA	NA	1	6872756	NA	NA
ebi-a-GCST90026153	Dimethylmalonic acid levels	NA	public	2021	Panyard DJ	NA	NA	33437055	European	NA	291	HG19/GRCh37	NA	NA	NA	NA	NA	1	6872832	NA	NA
ebi-a-GCST90018995	Medication use (salicylic acid and derivatives)	61583	public	2021	Sakaue S	NA	NA	34594039	European	NA	112010	HG19/GRCh37	50427	NA	NA	NA	NA	1	14245519	NA	NA
ebi-a-GCST90018977	Serum uric acid levels	NA	public	2021	Sakaue S	NA	NA	34594039	European	NA	343836	HG19/GRCh37	NA	NA	NA	NA	NA	1	19041286	NA	NA
ebi-a-GCST90018775	Medication use (salicylic acid and derivatives)	41461	public	2021	Sakaue S	NA	NA	34594039	East Asian	NA	178726	HG19/GRCh37	137265	NA	NA	NA	NA	1	12454705	NA	NA
ebi-a-GCST90018757	Serum uric acid levels	NA	public	2021	Sakaue S	NA	NA	34594039	East Asian	NA	129405	HG19/GRCh37	NA	NA	NA	NA	NA	1	12499459	NA	NA
met-d-DHA	Docosahexaenoic acid	NA	public	2020	Borges CM	NA	Males and Females	NA	European	NA	114999	HG19/GRCh37	NA	Continuous	NA	NA	NA	1	12321875	0	NA
met-d-Total_BCAA	Total concentration of branched-chain amino acids (leucine + isoleucine + valine)	NA	public	2020	Borges CM	NA	Males and Females	NA	European	NA	115047	HG19/GRCh37	NA	Continuous	NA	NA	NA	1	12321875	0	NA
ebi-a-GCST90012075	Fatty acid-binding protein, adipocyte levels	NA	public	2020	Folkersen L	NA	NA	33067605	European	NA	21758	HG19/GRCh37	NA	NA	NA	NA	NA	1	13138563	0	NA
prot-a-2587	60S acidic ribosomal protein P2	NA	public	2018	Sun BB	NA	Males and Females	29875488	European	NA	3301	HG19/GRCh37	NA	Immune system	Protein	NA	NA	1	10534735	0	NA
met-c-936	Total fatty acids	NA	public	2016	Kettunen	NA	Males and Females	27005778	European	SD	13505	HG19/GRCh37	NA	Metabolites	Fatty acid	NA	NA	1	11412092	1	NA
met-a-671	X-12990--docosapentaenoic acid (n6-DPA)	NA	public	2014	Shin	NA	Males and Females	24816252	European	log10 units	2581	HG19/GRCh37	NA	Metabolites	Fatty acid	NA	NA	1	2545878	1	0.179563
prot-a-104	Acidic leucine-rich nuclear phosphoprotein 32 family member A	NA	public	2018	Sun BB	NA	Males and Females	29875488	European	NA	3301	HG19/GRCh37	NA	Immune system	Protein	NA	NA	1	10534735	0	NA
met-c-855	Omega-3 fatty acids	NA	public	2016	Kettunen	NA	Males and Females	27005778	European	SD	13544	HG19/GRCh37	NA	Metabolites	Fatty acid	NA	NA	1	11401623	1	NA
prot-a-2730	Sialic acid-binding Ig-like lectin 8	NA	public	2018	Sun BB	NA	Males and Females	29875488	European	NA	3301	HG19/GRCh37	NA	Immune system	Protein	NA	NA	1	10534735	0	NA
ebi-a-GCST90010346	Sialic acid-binding Ig-like lectin 7 levels	NA	public	2020	Gilly A	NA	NA	33303764	European	NA	1313	HG19/GRCh37	NA	NA	NA	NA	NA	1	18197903	0	NA
prot-a-2389	Transmembrane gamma-carboxyglutamic acid protein 4	NA	public	2018	Sun BB	NA	Males and Females	29875488	European	NA	3301	HG19/GRCh37	NA	Immune system	Protein	NA	NA	1	10534735	0	NA
prot-a-1163	Gamma-aminobutyric acid type B receptor subunit 2	NA	public	2018	Sun BB	NA	Males and Females	29875488	European	NA	3301	HG19/GRCh37	NA	Immune system	Protein	NA	NA	1	10534735	0	NA
met-c-851	Average number of double bonds in a fatty acid chain	NA	public	2016	Kettunen	NA	Males and Females	27005778	European	SD	15728	HG19/GRCh37	NA	Metabolites	Fatty acid	NA	NA	1	11621406	1	NA
met-d-Omega_3	Omega-3 fatty acids	NA	public	2020	Borges CM	NA	Males and Females	NA	European	NA	114999	HG19/GRCh37	NA	Continuous	NA	NA	NA	1	12321875	0	NA
met-c-857	Omega-7, omega-9 and saturated fatty acids	NA	public	2016	Kettunen	NA	Males and Females	27005778	European	SD	13506	HG19/GRCh37	NA	Metabolites	Fatty acid	NA	NA	1	11412520	1	NA
finn-b-E4_DM2KETO	Type 2 diabetes with ketoacidosis	345	public	2021	NA	NA	Males and Females	NA	European	NA	NA	HG19/GRCh37	183185	Binary	NA	NA	E4_DM2KETO	1	16380334	0	NA
ebi-a-GCST90011309	F_Acidaminococcaceae abundance	NA	public	2021	R<U+00FC>hlemann MC	NA	NA	33462482	European	NA	8956	HG19/GRCh37	NA	NA	NA	NA	NA	1	5473761	0	NA
prot-a-1200	Glial fibrillary acidic protein	NA	public	2018	Sun BB	NA	Males and Females	29875488	European	NA	3301	HG19/GRCh37	NA	Immune system	Protein	NA	NA	1	10534735	0	NA
finn-b-E4_DMNASKETO	Unspecified diabetes with ketoacidosis	124	public	2021	NA	NA	Males and Females	NA	European	NA	NA	HG19/GRCh37	183185	Binary	NA	NA	E4_DMNASKETO	1	16380335	0	NA
prot-a-2780	Acid sphingomyelinase-like phosphodiesterase 3a	NA	public	2018	Sun BB	NA	Males and Females	29875488	European	NA	3301	HG19/GRCh37	NA	Immune system	Protein	NA	NA	1	10534735	0	NA
prot-a-1318	Hydroxycarboxylic acid receptor 2	NA	public	2018	Sun BB	NA	Males and Females	29875488	European	NA	3301	HG19/GRCh37	NA	Immune system	Protein	NA	NA	1	10534735	0	NA
prot-a-1061	Fatty acid hydroxylase domain-containing protein 2	NA	public	2018	Sun BB	NA	Males and Females	29875488	European	NA	3301	HG19/GRCh37	NA	Immune system	Protein	NA	NA	1	10534735	0	NA
ebi-a-GCST90010277	Lysophosphatidic acid phosphatase type 6 levels	NA	public	2020	Gilly A	NA	NA	33303764	European	NA	1311	HG19/GRCh37	NA	NA	NA	NA	NA	1	18197158	0	NA
ukb-a-120	Treatment/medication code: tranexamic acid	439	public	2017	Neale	Neale Lab	Males and Females	NA	European	SD	337159	HG19/GRCh37	336720	NA	NA	NA	NA	1	10894596	1	NA
prot-a-1011	Fatty acid-binding protein, liver	NA	public	2018	Sun BB	NA	Males and Females	29875488	European	NA	3301	HG19/GRCh37	NA	Immune system	Protein	NA	NA	1	10534735	0	NA
ukb-e-276_CSA	Disorders of fluid, electrolyte, and acid-base balance	317	public	2020	Pan-UKB team	NA	Males and Females	NA	South Asian	NA	8876	HG19/GRCh37	8559	Binary	NA	NA	NA	1	9793041	0	NA
ukb-b-3563	Vitamin and mineral supplements: Folic acid or Folate (Vit B9)	10049	public	2018	Ben Elsworth	MRC-IEU	Males and Females	NA	European	SD	460351	HG19/GRCh37	450302	Binary	NA	NA	6155#6: Output from GWAS pipeline using Phesant derived variables from UKBiobank	1	9851867	1	NA
met-a-629	X-12510--2-aminooctanoic acid	NA	public	2014	Shin	NA	Males and Females	24816252	European	log10 units	7566	HG19/GRCh37	NA	Metabolites	Amino acid	NA	NA	1	2545484	1	0.19899
prot-a-2726	Sialic acid-binding Ig-like lectin 12	NA	public	2018	Sun BB	NA	Males and Females	29875488	European	NA	3301	HG19/GRCh37	NA	Immune system	Protein	NA	NA	1	10534735	0	NA
met-d-LA	Linoleic acid	NA	public	2020	Borges CM	NA	Males and Females	NA	European	NA	114999	HG19/GRCh37	NA	Continuous	NA	NA	NA	1	12321875	0	NA
ebi-a-GCST90010132	Hydroxyacid oxidase 1 levels	NA	public	2020	Gilly A	NA	NA	33303764	European	NA	1301	HG19/GRCh37	NA	NA	NA	NA	NA	1	18166693	0	NA
met-d-PUFA_by_MUFA	Ratio of polyunsaturated fatty acids to monounsaturated fatty acids	NA	public	2020	Borges CM	NA	Males and Females	NA	European	NA	114999	HG19/GRCh37	NA	Continuous	NA	NA	NA	1	12321875	0	NA
prot-a-19	Lysosomal acid phosphatase	NA	public	2018	Sun BB	NA	Males and Females	29875488	European	NA	3301	HG19/GRCh37	NA	Immune system	Protein	NA	NA	1	10534735	0	NA
ebi-a-GCST90016924	Gut microbiota abundance (family Acidaminococcaceae id.2166)	NA	public	2021	Kurilshikov A	NA	NA	33462485	European	NA	14306	HG19/GRCh37	NA	NA	NA	NA	NA	1	5547067	0	NA
prot-a-2761	Sodium- and chloride-dependent neutral and basic amino acid transporter B(0+)	NA	public	2018	Sun BB	NA	Males and Females	29875488	European	NA	3301	HG19/GRCh37	NA	Immune system	Protein	NA	NA	1	10534735	0	NA
ebi-a-GCST90010255	Retinoic acid receptor responder protein 2 levels	NA	public	2020	Gilly A	NA	NA	33303764	European	NA	1323	HG19/GRCh37	NA	NA	NA	NA	NA	1	18221903	0	NA
ukb-e-E87_CSA	E87 Other disorders of fluid, electrolyte and acid-base balance	264	public	2020	Pan-UKB team	NA	Males and Females	NA	South Asian	NA	8876	HG19/GRCh37	8612	Binary	NA	NA	NA	1	9763632	0	NA
prot-a-2725	Sialic acid-binding Ig-like lectin 12	NA	public	2018	Sun BB	NA	Males and Females	29875488	European	NA	3301	HG19/GRCh37	NA	Immune system	Protein	NA	NA	1	10534735	0	NA
prot-a-1990	N-acylethanolamine-hydrolyzing acid amidase	NA	public	2018	Sun BB	NA	Males and Females	29875488	European	NA	3301	HG19/GRCh37	NA	Immune system	Protein	NA	NA	1	10534735	0	NA
prot-a-105	Acidic leucine-rich nuclear phosphoprotein 32 family member B	NA	public	2018	Sun BB	NA	Males and Females	29875488	European	NA	3301	HG19/GRCh37	NA	Immune system	Protein	NA	NA	1	10534735	0	NA
prot-a-2731	Sialic acid-binding Ig-like lectin 9	NA	public	2018	Sun BB	NA	Males and Females	29875488	European	NA	3301	HG19/GRCh37	NA	Immune system	Protein	NA	NA	1	10534735	0	NA
met-d-Total_FA	Total fatty acids	NA	public	2020	Borges CM	NA	Males and Females	NA	European	NA	114999	HG19/GRCh37	NA	Continuous	NA	NA	NA	1	12321875	0	NA
met-c-854	Description of average fatty acid chain length, not actual carbon number	NA	public	2016	Kettunen	NA	Males and Females	27005778	European	SD	13476	HG19/GRCh37	NA	Metabolites	Fatty acid	NA	NA	1	11409868	1	NA
prot-a-1012	Fatty acid-binding protein, heart	NA	public	2018	Sun BB	NA	Males and Females	29875488	European	NA	3301	HG19/GRCh37	NA	Immune system	Protein	NA	NA	1	10534735	0	NA
prot-b-71	fatty acid binding protein 4	NA	public	2018	Folkersen L	NA	Males and Females	28369058	European	NA	3394	HG19/GRCh37	NA	Immune system	Protein	NA	NA	1	5270646	0	NA
met-c-916	Mono-unsaturated fatty acids	NA	public	2016	Kettunen	NA	Males and Females	27005778	European	SD	13535	HG19/GRCh37	NA	Metabolites	Fatty acid	NA	NA	1	11417715	1	NA
prot-a-1013	Fatty acid-binding protein, adipocyte	NA	public	2018	Sun BB	NA	Males and Females	29875488	European	NA	3301	HG19/GRCh37	NA	Immune system	Protein	NA	NA	1	10534735	0	NA
met-c-856	Omega-6 fatty acids	NA	public	2016	Kettunen	NA	Males and Females	27005778	European	SD	13506	HG19/GRCh37	NA	Metabolites	Fatty acid	NA	NA	1	11398837	1	NA
finn-b-E4_ACIDOSIS	Acidosis	210	public	2021	NA	NA	Males and Females	NA	European	NA	NA	HG19/GRCh37	197259	Binary	NA	NA	E4_ACIDOSIS	1	16380377	0	NA
met-c-917	Other polyunsaturated fatty acids than 18:2	NA	public	2016	Kettunen	NA	Males and Females	27005778	European	SD	13549	HG19/GRCh37	NA	Metabolites	Fatty acid	NA	NA	1	11407336	1	NA
prot-a-2728	Sialic acid-binding Ig-like lectin 14	NA	public	2018	Sun BB	NA	Males and Females	29875488	European	NA	3301	HG19/GRCh37	NA	Immune system	Protein	NA	NA	1	10534735	0	NA
prot-a-651	Cellular retinoic acid-binding protein 2	NA	public	2018	Sun BB	NA	Males and Females	29875488	European	NA	3301	HG19/GRCh37	NA	Immune system	Protein	NA	NA	1	10534735	0	NA
prot-a-2387	Transmembrane gamma-carboxyglutamic acid protein 1	NA	public	2018	Sun BB	NA	Males and Females	29875488	European	NA	3301	HG19/GRCh37	NA	Immune system	Protein	NA	NA	1	10534735	0	NA
ukb-b-288	Treatment/medication code: folic acid product	3883	public	2018	Ben Elsworth	MRC-IEU	Males and Females	NA	European	SD	462933	HG19/GRCh37	459050	Binary	NA	NA	20003#1140870422: Output from GWAS pipeline using Phesant derived variables from UKBiobank	1	9851867	1	NA
ebi-a-GCST90011535	F_Acidaminococcaceae prevalence	NA	public	2021	R<U+00FC>hlemann MC	NA	NA	33462482	European	NA	8956	HG19/GRCh37	NA	NA	NA	NA	NA	1	5438111	0	NA
bbj-a-57	Uric acid	NA	public	2019	Ishigaki K	NA	Males and Females	29403010	East Asian	NA	109029	HG19/GRCh37	NA	Continuous	NA	NA	NA	1	6108953	0	NA
prot-a-2724	Sialic acid-binding Ig-like lectin 11	NA	public	2018	Sun BB	NA	Males and Females	29875488	European	NA	3301	HG19/GRCh37	NA	Immune system	Protein	NA	NA	1	10534735	0	NA
prot-a-775	Aromatic-L-amino-acid decarboxylase	NA	public	2018	Sun BB	NA	Males and Females	29875488	European	NA	3301	HG19/GRCh37	NA	Immune system	Protein	NA	NA	1	10534735	0	NA
met-c-848	Average number of methylene groups in a fatty acid chain	NA	public	2016	Kettunen	NA	Males and Females	27005778	European	SD	19021	HG19/GRCh37	NA	Metabolites	Fatty acid	NA	NA	1	11674953	1	NA
prot-a-1014	Fatty acid-binding protein, epidermal	NA	public	2018	Sun BB	NA	Males and Females	29875488	European	NA	3301	HG19/GRCh37	NA	Immune system	Protein	NA	NA	1	10534735	0	NA
prot-a-650	Cellular retinoic acid-binding protein 1	NA	public	2018	Sun BB	NA	Males and Females	29875488	European	NA	3301	HG19/GRCh37	NA	Immune system	Protein	NA	NA	1	10534735	0	NA
prot-a-2781	Acid sphingomyelinase-like phosphodiesterase 3a	NA	public	2018	Sun BB	NA	Males and Females	29875488	European	NA	3301	HG19/GRCh37	NA	Immune system	Protein	NA	NA	1	10534735	0	NA
met-c-852	22:6, docosahexaenoic acid	NA	public	2016	Kettunen	NA	Males and Females	27005778	European	SD	13499	HG19/GRCh37	NA	Metabolites	Fatty acid	NA	NA	1	11415610	1	NA
prot-a-1991	N-acetylated-alpha-linked acidic dipeptidase 2	NA	public	2018	Sun BB	NA	Males and Females	29875488	European	NA	3301	HG19/GRCh37	NA	Immune system	Protein	NA	NA	1	10534735	0	NA
met-d-Omega_6	Omega-6 fatty acids	NA	public	2020	Borges CM	NA	Males and Females	NA	European	NA	114999	HG19/GRCh37	NA	Continuous	NA	NA	NA	1	12321875	0	NA
met-d-MUFA_pct	Ratio of monounsaturated fatty acids to total fatty acids	NA	public	2020	Borges CM	NA	Males and Females	NA	European	NA	114999	HG19/GRCh37	NA	Continuous	NA	NA	NA	1	12321875	0	NA
finn-b-DM_KETOACIDOSIS	Diabetic ketoacidosis	4510	public	2021	NA	NA	Males and Females	NA	European	NA	NA	HG19/GRCh37	162201	Binary	NA	NA	DM_KETOACIDOSIS	1	16380176	0	NA
prot-a-1162	Gamma-aminobutyric acid receptor-associated protein-like 2	NA	public	2018	Sun BB	NA	Males and Females	29875488	European	NA	3301	HG19/GRCh37	NA	Immune system	Protein	NA	NA	1	10534735	0	NA
finn-b-E4_FLUIDELECTRO	Other disorders of fluid, electrolyte and acid-base balance	4242	public	2021	NA	NA	Males and Females	NA	European	NA	NA	HG19/GRCh37	197259	Binary	NA	NA	E4_FLUIDELECTRO	1	16380408	0	NA
met-d-PUFA_pct	Ratio of polyunsaturated fatty acids to total fatty acids	NA	public	2020	Borges CM	NA	Males and Females	NA	European	NA	114999	HG19/GRCh37	NA	Continuous	NA	NA	NA	1	12321875	0	NA
met-c-845	Ratio of bisallylic groups to total fatty acids	NA	public	2016	Kettunen	NA	Males and Females	27005778	European	SD	13171	HG19/GRCh37	NA	Metabolites	Fatty acid	NA	NA	1	11274684	1	NA
met-d-Omega_3_pct	Ratio of omega-3 fatty acids to total fatty acids	NA	public	2020	Borges CM	NA	Males and Females	NA	European	NA	114999	HG19/GRCh37	NA	Continuous	NA	NA	NA	1	12321875	0	NA
met-d-SFA_pct	Ratio of saturated fatty acids to total fatty acids	NA	public	2020	Borges CM	NA	Males and Females	NA	European	NA	114999	HG19/GRCh37	NA	Continuous	NA	NA	NA	1	12321875	0	NA
prot-a-1322	Haloacid dehalogenase-like hydrolase domain-containing protein 2	NA	public	2018	Sun BB	NA	Males and Females	29875488	European	NA	3301	HG19/GRCh37	NA	Immune system	Protein	NA	NA	1	10534735	0	NA
met-c-893	18:2, linoleic acid (LA)	NA	public	2016	Kettunen	NA	Males and Females	27005778	European	SD	13527	HG19/GRCh37	NA	Metabolites	Fatty acid	NA	NA	1	11417510	1	NA
prot-a-178	Acid ceramidase	NA	public	2018	Sun BB	NA	Males and Females	29875488	European	NA	3301	HG19/GRCh37	NA	Immune system	Protein	NA	NA	1	10534735	0	NA
finn-b-E4_DM1KETO	Type 1 diabetes with ketoacidosis	1327	public	2021	NA	NA	Males and Females	NA	European	NA	NA	HG19/GRCh37	183185	Binary	NA	NA	E4_DM1KETO	1	16380337	0	NA
prot-a-1161	Gamma-aminobutyric acid receptor-associated protein-like 1	NA	public	2018	Sun BB	NA	Males and Females	29875488	European	NA	3301	HG19/GRCh37	NA	Immune system	Protein	NA	NA	1	10534735	0	NA
prot-a-186	Acid-sensing ion channel 4	NA	public	2018	Sun BB	NA	Males and Females	29875488	European	NA	3301	HG19/GRCh37	NA	Immune system	Protein	NA	NA	1	10534735	0	NA
prot-a-2363	Salivary acidic proline-rich phosphoprotein 1/2	NA	public	2018	Sun BB	NA	Males and Females	29875488	European	NA	3301	HG19/GRCh37	NA	Immune system	Protein	NA	NA	1	10534735	0	NA
ebi-a-GCST90010122	Fatty acid-binding protein,intestinal levels	NA	public	2020	Gilly A	NA	NA	33303764	European	NA	1301	HG19/GRCh37	NA	NA	NA	NA	NA	1	18166693	0	NA
met-d-Omega_6_by_Omega_3	Ratio of omega-6 fatty acids to omega-3 fatty acids	NA	public	2020	Borges CM	NA	Males and Females	NA	European	NA	114999	HG19/GRCh37	NA	Continuous	NA	NA	NA	1	12321875	0	NA
prot-a-2729	Sialic acid-binding Ig-like lectin 7	NA	public	2018	Sun BB	NA	Males and Females	29875488	European	NA	3301	HG19/GRCh37	NA	Immune system	Protein	NA	NA	1	10534735	0	NA
prot-a-2388	Transmembrane gamma-carboxyglutamic acid protein 1	NA	public	2018	Sun BB	NA	Males and Females	29875488	European	NA	3301	HG19/GRCh37	NA	Immune system	Protein	NA	NA	1	10534735	0	NA
prot-a-20	Tartrate-resistant acid phosphatase type 5	NA	public	2018	Sun BB	NA	Males and Females	29875488	European	NA	3301	HG19/GRCh37	NA	Immune system	Protein	NA	NA	1	10534735	0	NA
prot-a-293	Nuclear nucleic acid-binding protein C1D	NA	public	2018	Sun BB	NA	Males and Females	29875488	European	NA	3301	HG19/GRCh37	NA	Immune system	Protein	NA	NA	1	10534735	0	NA
prot-a-2494	Retinoic acid receptor responder protein 3	NA	public	2018	Sun BB	NA	Males and Females	29875488	European	NA	3301	HG19/GRCh37	NA	Immune system	Protein	NA	NA	1	10534735	0	NA
ebi-a-GCST90010273	Tartrate-resistant acid phosphatase type 5 levels	NA	public	2020	Gilly A	NA	NA	33303764	European	NA	1323	HG19/GRCh37	NA	NA	NA	NA	NA	1	18221903	0	NA
met-d-MUFA	Monounsaturated fatty acids	NA	public	2020	Borges CM	NA	Males and Females	NA	European	NA	114999	HG19/GRCh37	NA	Continuous	NA	NA	NA	1	12321875	0	NA
prot-a-2727	Sialic acid-binding Ig-like lectin 14	NA	public	2018	Sun BB	NA	Males and Females	29875488	European	NA	3301	HG19/GRCh37	NA	Immune system	Protein	NA	NA	1	10534735	0	NA
ebi-a-GCST90010306	Aromatic-L-amino-acid decarboxylase levels	NA	public	2020	Gilly A	NA	NA	33303764	European	NA	180	HG19/GRCh37	NA	NA	NA	NA	NA	1	18197903	0	NA
prot-a-3184	UDP-glucuronic acid decarboxylase 1	NA	public	2018	Sun BB	NA	Males and Females	29875488	European	NA	3301	HG19/GRCh37	NA	Immune system	Protein	NA	NA	1	10534735	0	NA
met-d-Omega_6_pct	Ratio of omega-6 fatty acids to total fatty acids	NA	public	2020	Borges CM	NA	Males and Females	NA	European	NA	114999	HG19/GRCh37	NA	Continuous	NA	NA	NA	1	12321875	0	NA
met-d-PUFA	Polyunsaturated fatty acids	NA	public	2020	Borges CM	NA	Males and Females	NA	European	NA	114999	HG19/GRCh37	NA	Continuous	NA	NA	NA	1	12321875	0	NA
prot-a-2493	Retinoic acid receptor responder protein 1	NA	public	2018	Sun BB	NA	Males and Females	29875488	European	NA	3301	HG19/GRCh37	NA	Immune system	Protein	NA	NA	1	10534735	0	NA
ebi-a-GCST90010215	Fatty acid-binding protein, adipocyte levels	NA	public	2020	Gilly A	NA	NA	33303764	European	NA	1323	HG19/GRCh37	NA	NA	NA	NA	NA	1	264709	0	NA
met-d-DHA_pct	Ratio of docosahexaenoic acid to total fatty acids	NA	public	2020	Borges CM	NA	Males and Females	NA	European	NA	114999	HG19/GRCh37	NA	Continuous	NA	NA	NA	1	12321875	0	NA
prot-a-1164	Gamma-aminobutyric acid type B receptor subunit 2	NA	public	2018	Sun BB	NA	Males and Females	29875488	European	NA	3301	HG19/GRCh37	NA	Immune system	Protein	NA	NA	1	10534735	0	NA
prot-a-2723	Sialic acid-binding Ig-like lectin 10	NA	public	2018	Sun BB	NA	Males and Females	29875488	European	NA	3301	HG19/GRCh37	NA	Immune system	Protein	NA	NA	1	10534735	0	NA
met-d-LA_pct	Ratio of linoleic acid to total fatty acids	NA	public	2020	Borges CM	NA	Males and Females	NA	European	NA	114999	HG19/GRCh37	NA	Continuous	NA	NA	NA	1	12321875	0	NA
met-d-SFA	Saturated fatty acids	NA	public	2020	Borges CM	NA	Males and Females	NA	European	NA	114999	HG19/GRCh37	NA	Continuous	NA	NA	NA	1	12321875	0	NA
prot-a-1010	Fatty-acid amide hydrolase 2	NA	public	2018	Sun BB	NA	Males and Females	29875488	European	NA	3301	HG19/GRCh37	NA	Immune system	Protein	NA	NA	1	10534735	0	NA
GWAS: genome-wide association study.

## Sheet: Supplementary Table 2
Supplementary Table 2 Univariable mendelian randomization analysis results (N=189).
Outcome	Exposure	Method	nSNP	P value	OR	OR_lci95	OR_uci95
Alopecia areata || id:finn-b-L12_ALOPECAREATA	Triglycerides to total lipids ratio in chylomicrons and extremely large VLDL || id:ebi-a-GCST90093051	MR Egger	18	0.0023488	0.15018	0.0536502	0.42039
		Weighted median	18	0.00699488	0.325322	0.143849	0.735732
		Inverse variance weighted	18	0.00358253	0.4043	0.219813	0.743624
		Weighted mode	18	0.00423099	0.262979	0.118954	0.581383
	Triglyceride levels in chylomicrons and extremely large VLDL || id:ebi-a-GCST90093050	Inverse variance weighted	47	0.0327396	0.538004	0.304557	0.950392
	Phospholipids to total lipids ratio in chylomicrons and extremely large VLDL || id:ebi-a-GCST90093049	MR Egger	33	0.00297266	4.72342	1.83805	12.1382
		Weighted median	33	0.0399405	2.17889	1.03642	4.58074
		Weighted mode	33	0.0201806	2.30538	1.18014	4.50351
	Free cholesterol to total lipids ratio in chylomicrons and extremely large VLDL || id:ebi-a-GCST90093045	MR Egger	19	0.0102333	5.03213	1.68029	15.0702
		Weighted median	19	0.00169232	4.02045	1.68665	9.5835
		Inverse variance weighted	19	0.000258429	3.54001	1.7968	6.97444
		Simple mode	19	0.0366738	4.38256	1.21465	15.8126
		Weighted mode	19	0.00408161	4.24023	1.79259	10.0299
	Cholesteryl esters to total lipids ratio in chylomicrons and extremely large VLDL || id:ebi-a-GCST90093043	MR Egger	20	0.00494443	7.86966	2.2257	27.8256
		Weighted median	20	0.00374987	4.10241	1.57939	10.6558
		Inverse variance weighted	20	0.00538472	2.64487	1.33328	5.2467
		Weighted mode	20	0.0140808	5.11542	1.56662	16.7032
	Cholesterol to total lipids ratio in chylomicrons and extremely large VLDL || id:ebi-a-GCST90093041	MR Egger	26	0.00130378	6.63924	2.39523	18.4031
		Weighted median	26	0.00514572	3.54924	1.46128	8.62062
		Inverse variance weighted	26	0.00303	2.62302	1.38652	4.96226
		Weighted mode	26	0.0038882	4.14112	1.72558	9.93806
	Free cholesterol to total lipids ratio in very large VLDL || id:ebi-a-GCST90093021	MR Egger	51	0.0355529	3.10361	1.11147	8.6664
	Cholesteryl esters to total lipids ratio in very large HDL || id:ebi-a-GCST90093007	MR Egger	31	0.010393	0.23433	0.0830063	0.661523
	Average diameter for VLDL particles || id:ebi-a-GCST90093002	Inverse variance weighted	59	0.0309325	0.573373	0.345965	0.95026
	Phospholipids to total lipids ratio in small HDL || id:ebi-a-GCST90092953	MR Egger	51	0.0352775	2.57376	1.09369	6.05678
		Weighted median	51	0.0168073	2.5328	1.18233	5.42578
		Weighted mode	51	0.0305693	2.3917	1.10973	5.15461
	Free cholesterol to total lipids ratio in small HDL || id:ebi-a-GCST90092949	Weighted median	62	0.0430232	1.69245	1.01665	2.81749
		Weighted mode	62	0.0351938	1.62022	1.04444	2.51341
	Cholesteryl ester levels in small HDL || id:ebi-a-GCST90092946	Weighted mode	38	0.0274829	0.345563	0.139466	0.856218
	Triglycerides to total lipids ratio in medium LDL || id:ebi-a-GCST90092915	Weighted mode	51	0.0338114	1.9151	1.06843	3.4327
	Triglyceride levels in medium HDL || id:ebi-a-GCST90092902	MR Egger	49	0.0365205	2.39055	1.08108	5.28615
	Triglyceride levels in large VLDL || id:ebi-a-GCST90092878	Inverse variance weighted	47	0.0426511	0.546926	0.305164	0.98022
	Cholesteryl esters to total lipids ratio in large VLDL || id:ebi-a-GCST90092871	MR Egger	53	0.0155447	2.82634	1.25297	6.3754
		Weighted median	53	0.0153615	2.493	1.19099	5.21843
		Inverse variance weighted	53	0.0122127	1.8606	1.14484	3.02384
		Weighted mode	53	0.0145049	2.76177	1.25686	6.06864
	Cholesterol to total lipids ratio in large VLDL || id:ebi-a-GCST90092869	MR Egger	45	0.0095132	3.0816	1.3673	6.94525
		Weighted median	45	0.0210253	2.52212	1.1495	5.53381
		Weighted mode	45	0.0410834	2.31006	1.05917	5.0383
	Phospholipids to total lipids ratio in large LDL || id:ebi-a-GCST90092865	Weighted median	36	0.0207067	0.452972	0.231562	0.886083
		Weighted mode	36	0.0466994	0.55304	0.314943	0.971141
	Cholesteryl esters to total lipids ratio in large LDL || id:ebi-a-GCST90092859	Inverse variance weighted	28	0.0404814	0.475818	0.233809	0.96832
	Triglycerides to total lipids ratio in large HDL || id:ebi-a-GCST90092855	MR Egger	60	0.0355963	2.34121	1.07874	5.08119
	Triglyceride levels in large HDL || id:ebi-a-GCST90092854	Inverse variance weighted	47	0.0481745	1.48705	1.00318	2.20429
	Phospholipids to total lipids ratio in IDL || id:ebi-a-GCST90092840	MR Egger	35	0.0289355	2.9909	1.16816	7.65773
		Weighted median	35	0.0279157	2.46165	1.10265	5.49561
	Cholesteryl esters to total lipids ratio in IDL || id:ebi-a-GCST90092834	MR Egger	54	0.0453651	0.404652	0.170418	0.96083
	Cholesterol to total lipids ratio in IDL || id:ebi-a-GCST90092832	Weighted median	67	0.0362802	0.468528	0.230414	0.952715
		Weighted mode	67	0.0439254	0.514878	0.273289	0.970033
	Triglyceride levels in HDL || id:ebi-a-GCST90092829	MR Egger	50	0.0134371	2.5604	1.2489	5.24915
	Lipoprotein (a) levels || id:ebi-a-GCST90025993	MR Egger	43	0.0116482	1.69971	1.14655	2.51972
		Weighted median	43	0.0443456	1.46901	1.00977	2.13713
		Inverse variance weighted	43	0.00983124	1.6345	1.1256	2.37347
		Weighted mode	43	0.0129492	1.61568	1.12468	2.32103
	Apolipoprotein A1 levels || id:ebi-a-GCST90025955	Inverse variance weighted	253	0.0328946	1.46775	1.03168	2.08816
	Total cholesterol levels || id:ebi-a-GCST90025953	MR Egger	173	0.0398395	1.99987	1.03792	3.85334
	Apolipoprotein B levels || id:ebi-a-GCST90025952	Weighted median	166	0.0347543	1.74622	1.04073	2.92994
	Total cholesterol levels || id:ebi-a-GCST90018974	MR Egger	166	0.0492089	1.93175	1.00716	3.70512
	LDL cholesterol || id:ebi-a-GCST90018961	Weighted median	144	0.0223519	2.08678	1.11009	3.92278
		Inverse variance weighted	144	0.0288235	1.59292	1.04929	2.41819
	Total cholesterol levels || id:ebi-a-GCST90018754	MR Egger	47	0.00304784	4.16838	1.70615	10.1839
		Inverse variance weighted	47	0.0392415	1.82869	1.03021	3.24606
		Weighted mode	47	0.0233708	2.43572	1.15755	5.12523
	LDL cholesterol || id:ebi-a-GCST90018741	MR Egger	29	0.0111194	1.95514	1.2073	3.16622
		Weighted median	29	0.0498578	1.59616	1.00028	2.54702
		Weighted mode	29	0.0257033	1.59354	1.08148	2.34805
	Apolipoprotein B || id:ukb-e-30640_EAS	Inverse variance weighted	2	0.0101508	1.54466	1.10881	2.15184
	Free cholesterol to esterified cholesterol ratio || id:met-c-853	MR Egger	14	0.0351686	2.23715	1.15063	4.34963
		Inverse variance weighted	14	0.00705038	1.73395	1.16187	2.58773
	HDL cholesterol || id:ieu-b-4843	Inverse variance weighted	32	0.0465422	1.54836	1.00671	2.38145
	Free cholesterol to total lipids ratio in chylomicrons and extremely large VLDL || id:met-d-XXL_VLDL_FC_pct	MR Egger	23	0.0082507	4.72975	1.66463	13.4387
		Weighted median	23	0.00139672	3.97651	1.70518	9.2733
		Inverse variance weighted	23	0.000361568	3.35506	1.72508	6.52516
		Weighted mode	23	0.00237893	4.18275	1.84759	9.46932
	Triglycerides to total lipids ratio in chylomicrons and extremely large VLDL || id:met-d-XXL_VLDL_TG_pct	MR Egger	18	0.0023334	0.150526	0.0538888	0.42046
		Weighted median	18	0.00738341	0.327941	0.14506	0.741382
		Inverse variance weighted	18	0.00357025	0.40535	0.220819	0.744089
		Weighted mode	18	0.00741325	0.264806	0.112391	0.623913
	E78 Disorders of lipoprotein metabolism and other lipidaemias || id:ukb-e-E78_AFR	Wald ratio	1	0.0284954	2.22652	1.08784	4.55708
	Low density lipoprotein cholesterol levels || id:ebi-a-GCST008037	MR Egger	20	0.0408638	1.01604	1.00176	1.03053
	Total lipids in large LDL || id:met-c-883	MR Egger	23	0.00502362	2.29368	1.36457	3.85539
		Inverse variance weighted	23	0.0478768	1.38644	1.00305	1.91638
		Weighted mode	23	0.0391477	1.68806	1.05727	2.6952
	Triglycerides in very large HDL || id:met-c-948	Weighted median	14	0.0304614	1.63891	1.04768	2.56377
		Weighted mode	14	0.0310461	1.72858	1.10914	2.69396
	Total lipids in very large HDL || id:met-c-945	Weighted median	12	0.049858	1.76876	1.00034	3.12746
	Apolipoprotein B || id:ukb-e-30640_MID	Wald ratio	1	0.0284954	2.11267	1.08185	4.12567
	Medication for cholesterol blood pressure diabetes or take exogenous hormones: Cholesterol lowering medication || id:ukb-a-448	MR Egger	25	0.00714155	108579	49.2999	239134441
	Pure hypercholesterolaemia || id:finn-b-E4_HYPERCHOL	MR Egger	14	0.0226908	2.55318	1.26383	5.15791
	Free cholesterol to total lipids ratio in small HDL || id:met-d-S_HDL_FC_pct	Weighted median	66	0.0421423	1.71133	1.01925	2.87335
		Weighted mode	66	0.0337346	1.62427	1.04788	2.51771
	Total cholesterol in IDL || id:met-c-867	MR Egger	19	0.023621	2.04018	1.16281	3.57956
		Inverse variance weighted	19	0.0240292	1.49269	1.05407	2.11382
		Weighted mode	19	0.0257706	1.88899	1.13098	3.15505
	Disorders of lipoprotein metabolism and other lipidaemias || id:finn-b-E4_LIPOPROT	MR Egger	18	0.0144491	2.79605	1.34101	5.82984
	Cholesterol || id:ukb-e-30690_EAS	Inverse variance weighted	2	0.0111886	1.89863	1.15693	3.11583
	Total cholesterol in LDL || id:met-c-895	MR Egger	23	0.013171	2.03246	1.21644	3.39588
		Weighted median	23	0.0431307	1.5842	1.01431	2.47429
		Inverse variance weighted	23	0.0337406	1.42232	1.02744	1.96896
	Total cholesterol in medium LDL || id:met-c-904	MR Egger	22	0.0102536	2.15617	1.26739	3.6682
		Inverse variance weighted	22	0.0332237	1.4383	1.02933	2.00975
	Triglycerides in large HDL || id:met-d-L_HDL_TG	Weighted mode	45	0.0428261	1.62006	1.02953	2.54932
	Average diameter for LDL particles || id:met-d-LDL_size	MR Egger	29	0.0368458	5.35956	1.1979	23.9793
		Weighted median	29	0.0256586	4.04561	1.18525	13.8088
		Inverse variance weighted	29	0.00896353	3.01527	1.31779	6.89932
	Apolipoprotein B || id:met-c-843	MR Egger	17	0.0121194	2.77954	1.37673	5.61171
	LDL direct, adjusted by medication || id:ukb-e-LDLC_EAS	Inverse variance weighted	2	0.00982906	1.65802	1.1295	2.43386
	APOBEC1 complementation factor || id:prot-a-1	Wald ratio	1	0.0497571	0.599459	0.359543	0.999466
	Cholesterol to total lipids ratio in IDL || id:met-d-IDL_C_pct	Weighted median	70	0.0491979	0.468794	0.22035	0.997356
	Lipoprotein A || id:ukb-e-30790_MID	Inverse variance weighted	3	0.0453584	1.32812	1.00588	1.7536
	Free cholesterol in very large HDL || id:met-c-944	Weighted median	12	0.039959	1.92039	1.03037	3.5792
	Concentration of medium LDL particles || id:met-c-907	MR Egger	22	0.00783531	2.34516	1.33233	4.12793
		Inverse variance weighted	22	0.030118	1.4544	1.03668	2.04044
	Phospholipids to total lipids ratio in large LDL || id:met-d-L_LDL_PL_pct	Weighted median	38	0.0197323	0.44833	0.228401	0.880032
	Phospholipids in large HDL || id:met-c-879	Inverse variance weighted	8	0.0374389	1.62485	1.02861	2.56668
	Cholesteryl esters to total lipids ratio in small HDL || id:met-d-S_HDL_CE_pct	Inverse variance weighted	49	0.0336647	0.611436	0.388333	0.962715
	Phospholipids to total lipids ratio in small HDL || id:met-d-S_HDL_PL_pct	MR Egger	52	0.030252	2.64113	1.12487	6.20121
		Weighted median	52	0.0199575	2.53301	1.15793	5.54107
		Weighted mode	52	0.0297638	2.49273	1.11929	5.55143
	Total lipids in small LDL || id:met-c-925	MR Egger	20	0.00852143	2.54904	1.36962	4.74409
	Triglycerides in large VLDL || id:met-d-L_VLDL_TG	Inverse variance weighted	51	0.0187539	0.501874	0.282435	0.891806
	Triglycerides to total lipids ratio in medium LDL || id:met-d-M_LDL_TG_pct	Weighted mode	55	0.0378849	1.92032	1.05298	3.5021
	Cholesteryl esters to total lipids ratio in IDL || id:met-d-IDL_CE_pct	MR Egger	50	0.0329746	0.4009	0.177294	0.906519
		Weighted mode	50	0.0277477	0.442287	0.218562	0.895023
	Lipoprotein A || id:ukb-d-30790_raw	Weighted median	14	0.0280797	1.00443	1.00048	1.0084
		Inverse variance weighted	14	0.0123506	1.0046	1.00099	1.00822
		Weighted mode	14	0.0459996	1.00463	1.00052	1.00877
	Cholesteryl esters to total lipids ratio in chylomicrons and extremely large VLDL || id:met-d-XXL_VLDL_CE_pct	MR Egger	21	0.00438387	7.63686	2.22611	26.1989
		Weighted median	21	0.00534625	4.08356	1.51729	10.9903
		Inverse variance weighted	21	0.00666198	2.5665	1.29911	5.07033
		Weighted mode	21	0.00945488	5.02054	1.66832	15.1085
	Cholesterol to total lipids ratio in chylomicrons and extremely large VLDL || id:met-d-XXL_VLDL_C_pct	MR Egger	25	0.000711163	8.03144	2.82303	22.8492
		Weighted median	25	0.00511917	3.5278	1.4594	8.52773
		Inverse variance weighted	25	0.00496121	2.50115	1.31944	4.74123
		Weighted mode	25	0.00437016	4.19167	1.71671	10.2348
	Phospholipids to total lipids ratio in IDL || id:met-d-IDL_PL_pct	MR Egger	39	0.0455196	2.65048	1.05301	6.6714
	LDL direct || id:ukb-e-30780_EAS	Inverse variance weighted	2	0.010949	1.68485	1.12728	2.51822
	Free cholesterol in IDL || id:met-c-868	MR Egger	17	0.00847941	2.43694	1.36906	4.33776
		Weighted mode	17	0.0332257	1.85785	1.10335	3.1283
	Phospholipids in medium LDL || id:met-c-908	MR Egger	18	0.00834206	2.54976	1.38552	4.69232
		Weighted median	18	0.0478458	1.6671	1.00485	2.76581
		Inverse variance weighted	18	0.029485	1.51076	1.04198	2.19045
		Weighted mode	18	0.0429774	1.88134	1.0679	3.31439
	Diagnoses - secondary ICD10: E78.0 Pure hypercholesterolaemia || id:ukb-b-12651	MR Egger	15	0.00890154	81673100000000	109160	6.11e+22
	HDL cholesterol || id:ieu-b-109	Simple mode	292	0.008349	7.81805	1.71387	35.6631
	Concentration of large HDL particles || id:met-c-878	Inverse variance weighted	8	0.0386511	1.5854	1.02433	2.45378
	Cholesteryl esters to total lipids ratio in large VLDL || id:met-d-L_VLDL_CE_pct	MR Egger	53	0.0241058	2.63897	1.16444	5.9807
		Weighted median	53	0.033568	2.27897	1.06613	4.87151
		Inverse variance weighted	53	0.0209876	1.76549	1.08954	2.86082
		Weighted mode	53	0.0108961	2.91299	1.31736	6.44127
	Total lipids in small HDL || id:met-c-921	MR Egger	7	0.0381271	10.9931	2.04909	58.9764
	Cholesterol to total lipids ratio in large VLDL || id:met-d-L_VLDL_C_pct	MR Egger	49	0.0205782	2.64664	1.194	5.86656
	Total lipids in large HDL || id:met-c-877	Inverse variance weighted	8	0.0422782	1.57522	1.01596	2.44234
	Phospholipids in IDL || id:met-c-871	MR Egger	21	0.0077898	2.41394	1.35061	4.31442
		Inverse variance weighted	21	0.0334094	1.46208	1.0303	2.07481
	Lipoprotein A || id:ukb-d-30790_irnt	Weighted median	18	0.0270546	1.32628	1.03254	1.70357
		Inverse variance weighted	18	0.0228749	1.29078	1.03603	1.60817
		Weighted mode	18	0.0357579	1.32501	1.04033	1.68758
	Cholesterol esters in medium LDL || id:met-c-905	MR Egger	22	0.0105476	2.20559	1.27313	3.82097
		Inverse variance weighted	22	0.0310508	1.44429	1.03405	2.01729
		Weighted mode	22	0.0439278	1.77005	1.05013	2.98353
	LDL direct, adjusted by medication || id:ukb-e-LDLC_MID	Wald ratio	1	0.0284954	2.4116	1.09702	5.30148
	Total lipids in IDL || id:met-c-869	MR Egger	20	0.0270591	2.04722	1.1422	3.66934
		Inverse variance weighted	20	0.0140422	1.54638	1.09205	2.18972
	Concentration of large LDL particles || id:met-c-884	MR Egger	23	0.00462998	2.35194	1.38568	3.99199
		Inverse variance weighted	23	0.0478322	1.38994	1.00314	1.92589
	Concentration of small LDL particles || id:met-c-926	MR Egger	15	0.0122446	2.76329	1.39249	5.48355
		Inverse variance weighted	15	0.0383449	1.53918	1.02341	2.31489
	Triglycerides in very small VLDL || id:met-d-XS_VLDL_TG	MR Egger	70	0.0438654	2.03471	1.0329	4.0082
	Cholesteryl esters to total lipids ratio in very large HDL || id:met-d-XL_HDL_CE_pct	MR Egger	33	0.0316842	0.311041	0.112466	0.860229
	Triglycerides to total lipids ratio in medium HDL || id:met-d-M_HDL_TG_pct	MR Egger	60	0.0465116	2.70499	1.03697	7.05611
	Phospholipids in very large HDL || id:met-c-947	Weighted median	14	0.0435906	1.73416	1.01595	2.9601
	Total cholesterol in small LDL || id:met-c-924	MR Egger	16	0.0129095	2.47472	1.32638	4.61727
		Weighted median	16	0.0449806	1.73038	1.01234	2.95774
		Inverse variance weighted	16	0.0210777	1.56683	1.0698	2.29476
	LDL cholesterol || id:ebi-a-GCST005068	Weighted median	6	0.020334	2.10788	1.12271	3.95755
	Serum total cholesterol || id:met-c-933	MR Egger	21	0.00736481	2.76702	1.42303	5.38037
		Inverse variance weighted	21	0.043431	1.51529	1.01233	2.26815
	Total cholesterol in large LDL || id:met-c-880	MR Egger	22	0.0100857	2.13508	1.2653	3.60277
		Inverse variance weighted	22	0.026128	1.45489	1.04556	2.02447
		Weighted mode	22	0.0385664	1.82205	1.0695	3.10413
	Cholesteryl esters in small HDL || id:met-d-S_HDL_CE	Weighted mode	35	0.0255357	0.304023	0.111947	0.825662
	Free cholesterol in large LDL || id:met-c-882	MR Egger	19	0.0083736	2.21977	1.31423	3.74927
		Weighted mode	19	0.0351395	1.78905	1.08465	2.9509
	Cholesterol esters in large VLDL || id:met-c-881	MR Egger	23	0.00628841	2.23961	1.33068	3.76939
		Weighted median	23	0.0494332	1.58667	1.00114	2.51465
		Inverse variance weighted	23	0.0431797	1.40121	1.01039	1.9432
		Weighted mode	23	0.0491208	1.72421	1.0326	2.87906
	Average diameter for VLDL particles || id:met-d-VLDL_size	Inverse variance weighted	59	0.00958342	0.528306	0.326001	0.856155
	Total lipids in medium LDL || id:met-c-906	MR Egger	22	0.008508	2.28167	1.31101	3.97103
		Inverse variance weighted	22	0.0307001	1.44732	1.03498	2.02396
	LDL cholesterol || id:ebi-a-GCST002222	Inverse variance weighted	71	0.0459267	1.40902	1.00621	1.97308
	Total fatty acids || id:met-c-936	MR Egger	10	0.0246485	26.2814	2.58074	267.641
	Omega-6 fatty acids || id:met-c-856	MR Egger	11	0.0184514	5.74407	1.74133	18.9478
	18:2, linoleic acid (LA) || id:met-c-893	MR Egger	13	0.046438	3.49356	1.17109	10.4218
Androgenic alopecia || id:finn-b-L12_ALOPECANDRO	Familial combined hyperlipidemia defined by Goldstein criteria || id:ebi-a-GCST90104004	Weighted median	8	0.0412568	1.76144	1.02271	3.03379
	Free cholesterol to total lipids ratio in medium VLDL || id:ebi-a-GCST90092921	Simple mode	54	0.00928738	31.1509	2.56629	378.125
	Cholesteryl ester levels in large VLDL || id:ebi-a-GCST90092870	Inverse variance weighted	48	0.0487435	2.64335	1.00536	6.95008
	Cholesterol levels in large VLDL || id:ebi-a-GCST90092868	Inverse variance weighted	44	0.0470465	2.67716	1.01292	7.07579
	Cholesteryl ester(20:3)_[M+NH4]1+ levels || id:ebi-a-GCST90060650	Weighted median	5	0.0142768	5.75464	1.41925	23.3334
		Inverse variance weighted	5	0.00604318	5.57318	1.63474	19.0001
	Cholesteryl ester(16:0)_[M+NH4]1+ levels || id:ebi-a-GCST90060627	Inverse variance weighted	5	0.0425639	6.11933	1.06259	35.2405
	Apolipoprotein B levels || id:ebi-a-GCST90025952	Inverse variance weighted	166	0.028573	2.05612	1.07843	3.92016
	HDL cholesterol || id:ebi-a-GCST90018956	Inverse variance weighted	242	0.0298277	0.498462	0.265965	0.934201
	LDL cholesterol || id:ieu-b-5089	MR Egger	71	0.0388907	3.41399	1.08855	10.7072
	triglycerides || id:ieu-b-111	Weighted median	250	0.0437306	3.12875	1.03257	9.4803
		Weighted mode	250	0.0187863	3.71658	1.25222	11.0308
	Free cholesterol to total lipids ratio in medium VLDL || id:met-d-M_VLDL_FC_pct	Simple mode	55	0.0374345	18.7956	1.2696	278.256
	Apolipoprotein L1 || id:prot-a-135	Weighted median	5	0.0225335	0.690939	0.50291	0.949269
	Medication for cholesterol, blood pressure or diabetes: Cholesterol lowering medication || id:ukb-b-11740	MR Egger	41	0.0443087	2414.8	1.558	3.74278e+06
		Weighted median	41	0.0256127	685.814	2.21651	212199
	Lipoprotein A || id:ukb-d-30790_raw	Simple mode	14	0.0430301	1.02297	1.00286	1.04349
	Diagnoses - secondary ICD10: E78.0 Pure hypercholesterolaemia || id:ukb-b-12651	MR Egger	15	0.0352756	3.44025e+18	1178.5	1e+34
	Apolipoprotein B || id:ukb-e-30640_AFR	Inverse variance weighted	8	0.0238157	2.15841	1.10756	4.20633
	apolipoprotein A-I || id:ieu-b-107	Simple mode	242	0.0349904	19.6535	1.25277	308.326
	HDL cholesterol || id:ukb-e-30760_AFR	Inverse variance weighted	7	0.00955478	0.275212	0.103725	0.730216
	Triglycerides to total lipids ratio in medium VLDL || id:met-d-M_VLDL_TG_pct	Simple mode	58	0.0377879	0.0628319	0.00490406	0.805016
	LDL direct || id:ukb-e-30780_AFR	Inverse variance weighted	8	0.0306853	2.434	1.08631	5.45366
	Cholesterol, total || id:ebi-a-GCST000760	MR Egger	48	0.0228294	0.193231	0.0492005	0.758901
	Apolipoprotein A || id:ukb-e-30630_AFR	Inverse variance weighted	8	0.0186721	0.277725	0.095491	0.807731
	Fatty acid(22:6)_[M-H]1- levels || id:ebi-a-GCST90060583	Wald ratio	1	0.0201836	2931.57	3.48078	2.46902e+06
Other nonscarring hair loss || id:finn-b-L12_HAIRLOSSNONSCAR	High density lipoprotein cholesterol levels || id:ebi-a-GCST90101742	Inverse variance weighted	2	0.0300905	5.76387	1.18377	28.0647
	Phospholipids to total lipids ratio in very small VLDL || id:ebi-a-GCST90093037	Inverse variance weighted	53	0.0387842	3.36583	1.06453	10.6421
	Oxidized low-density lipoprotein receptor 1 || id:prot-a-2146	Wald ratio	1	0.0375572	8.53204	1.13128	64.3482
	Group IIE secretory phospholipase A2 || id:prot-a-2289	Wald ratio	1	0.0376971	0.112006	0.0142079	0.882985
	Glycolipid transfer protein domain-containing protein 2 || id:prot-a-1223	Inverse variance weighted	2	0.0420085	3.41059	1.0453	11.128
	Cholesterol to total lipids ratio in IDL || id:met-d-IDL_C_pct	Inverse variance weighted	70	0.0455864	0.417006	0.176902	0.982995
	Lipase member N || id:prot-a-1753	Inverse variance weighted	3	0.0474721	0.714267	0.512092	0.996261
	Colipase || id:prot-a-592	Weighted median	3	0.02753	2.16354	1.08917	4.29767
		Inverse variance weighted	3	0.0358118	2.22416	1.05438	4.69173
	Cholesterol to total lipids ratio in small LDL || id:met-d-S_LDL_C_pct	Inverse variance weighted	29	0.0338868	0.228499	0.0584187	0.893754
	TNF-related apoptosis-inducing ligand receptor 2 levels || id:ebi-a-GCST90010185	Wald ratio	1	0.0427162	3.305	1.03999	10.503
	Ratio of linoleic acid to total fatty acids || id:ebi-a-GCST90092881	Inverse variance weighted	30	0.0216546	0.232595	0.0669857	0.807643
	Ratio of docosahexaenoic acid to total fatty acid levels || id:ebi-a-GCST90092817	Inverse variance weighted	23	0.0373348	3.14369	1.06947	9.24087
	Ratio of linoleic acid to total fatty acids || id:met-d-LA_pct	Inverse variance weighted	30	0.0216883	0.228626	0.0648615	0.80587
Cicatricial alopecia [scarring hair loss] || id:finn-b-L12_HAIRLOSSSCAR	Phospholipid levels in very large HDL || id:ebi-a-GCST90093012	Simple mode	63	0.0166332	0.0146226	0.000505689	0.422832
	Free cholesterol levels in very large HDL || id:ebi-a-GCST90093008	Weighted median	64	0.0498867	0.257668	0.0664359	0.999354
	Phospholipid levels in small HDL || id:ebi-a-GCST90092952	MR Egger	48	0.00655391	18.8487	2.49847	142.197
	Concentration of small HDL particles || id:ebi-a-GCST90092951	MR Egger	38	0.00578792	22.3413	2.80507	177.94
		Weighted median	38	0.00566455	10.3461	1.97631	54.1621
		Inverse variance weighted	38	0.0431163	3.20943	1.03674	9.93544
		Weighted mode	38	0.0161016	9.12487	1.63676	50.8707
	Total lipid levels in small HDL || id:ebi-a-GCST90092950	MR Egger	44	0.00330454	25.3979	3.31932	194.333
		Weighted mode	44	0.0423485	5.45983	1.11332	26.7755
	Free cholesterol levels in small HDL || id:ebi-a-GCST90092948	MR Egger	45	0.00308975	36.3858	3.84784	344.07
	Cholesteryl ester levels in small HDL || id:ebi-a-GCST90092946	MR Egger	38	0.0456194	7.85029	1.11641	55.2009
		Weighted mode	38	0.0417945	5.19107	1.12321	23.9913
	Cholesterol levels in small HDL || id:ebi-a-GCST90092944	MR Egger	35	0.00550446	32.0781	3.25444	316.186
		Weighted mode	35	0.0444266	8.15128	1.13653	58.4616
	Cholesterol to total lipids ratio in large VLDL || id:ebi-a-GCST90092869	Weighted median	45	0.0232688	0.202259	0.0508556	0.804412
	Phospholipids to total lipids ratio in IDL || id:ebi-a-GCST90092840	MR Egger	35	0.0485982	0.150916	0.0247009	0.922059
	Cholesteryl ester_16:1_[M+NH4]1+ levels || id:ebi-a-GCST90060210	Inverse variance weighted	2	0.0393791	0.02739	0.00089367	0.839476
	Direct low density lipoprotein cholesterol levels || id:ebi-a-GCST90025954	MR Egger	159	0.0423201	0.349033	0.127401	0.956225
	Total cholesterol levels || id:ebi-a-GCST90025953	MR Egger	173	0.0253966	0.265193	0.0836663	0.840567
	Apolipoprotein B levels || id:ebi-a-GCST90025952	MR Egger	166	0.0126728	0.342937	0.149208	0.788201
		Weighted mode	166	0.0250374	0.382718	0.166479	0.879829
	Apolipoprotein B levels (UKB data field 30640) || id:ebi-a-GCST90013994	MR Egger	175	0.0309534	0.205276	0.0492925	0.854864
	LDL cholesterol || id:ieu-b-5089	Weighted median	71	0.0271326	0.206713	0.0510592	0.836877
		Weighted mode	71	0.0286728	0.255334	0.0770829	0.845785
	LDL cholesterol || id:ieu-a-781	Inverse variance weighted	38	0.0444972	0.467035	0.222241	0.981465
	Apolipoprotein B || id:ukb-e-30640_CSA	Inverse variance weighted	2	0.0473177	0.334057	0.11305	0.987123
	Cholesterol, total || id:ebi-a-GCST002221	MR Egger	80	0.0278634	0.248206	0.0733721	0.839638
		Weighted median	80	0.0182527	0.247185	0.0774494	0.788907
		Weighted mode	80	0.0378529	0.290499	0.0922379	0.914914
	Low density lipoprotein cholesterol levels || id:ebi-a-GCST008037	Weighted median	20	0.0373521	0.975103	0.95223	0.998525
	Cholesteryl esters in very large HDL || id:met-d-XL_HDL_CE	Simple mode	85	0.000755999	0.00429966	0.000202675	0.0912156
	LDL direct || id:ukb-e-30780_CSA	Inverse variance weighted	2	0.0476319	0.214153	0.0466037	0.98407
	Cholesterol || id:ukb-e-30690_CSA	Inverse variance weighted	2	0.0467052	0.128085	0.0169041	0.970517
	Concentration of small HDL particles || id:met-c-922	Weighted median	5	0.00503005	13.6618	2.19836	84.9015
	HDL cholesterol || id:ieu-b-4844	MR Egger	67	0.0290477	4.9548	1.21556	20.1964
	Phospholipids in small HDL || id:met-d-S_HDL_PL	MR Egger	49	0.00479007	21.3175	2.81387	161.499
	APOBEC1 complementation factor || id:prot-a-1	Wald ratio	1	0.0443077	2.73883	1.02597	7.31136
	Medication for cholesterol, blood pressure or diabetes: Cholesterol lowering medication || id:ukb-b-11740	MR Egger	41	0.0409632	0.000242064	1.07e-07	0.545242
		Weighted median	41	0.0301694	0.00131151	3.25e-06	0.52923
		Inverse variance weighted	41	0.0297256	0.00868162	0.000120195	0.627071
	LDL cholesterol || id:ieu-a-300	Inverse variance weighted	78	0.0203142	0.442729	0.222458	0.881103
	HDL cholesterol || id:ebi-a-GCST005058	Inverse variance weighted	4	0.0381492	3.45146	1.07001	11.1331
	apolipoprotein B || id:ieu-b-108	MR Egger	162	0.0182549	0.255873	0.0834667	0.784396
		Weighted median	162	0.0104335	0.168284	0.0430271	0.658179
		Inverse variance weighted	162	0.0449764	0.424068	0.18332	0.980982
		Weighted mode	162	0.00447848	0.190198	0.0615409	0.587824
	Cholesterol in very large HDL || id:met-d-XL_HDL_C	Simple mode	79	0.00120932	0.00572697	0.000281822	0.116379
	Phospholipids to total lipids ratio in IDL || id:met-d-IDL_PL_pct	MR Egger	39	0.0185875	0.104976	0.0174525	0.631428
	Total lipids in small HDL || id:met-d-S_HDL_L	MR Egger	42	0.00194729	37.5998	4.40813	320.713
	Cholesterol to total lipids ratio in large VLDL || id:met-d-L_VLDL_C_pct	Weighted median	49	0.0214572	0.20139	0.0513945	0.78915
	Cholesterol in small HDL || id:met-d-S_HDL_C	MR Egger	39	0.00377384	28.49	3.40743	238.21
		Weighted mode	39	0.0215789	8.31308	1.4707	46.9893
	Total cholesterol || id:ieu-a-301	MR Egger	82	0.03026	0.25459	0.0754948	0.858553
		Weighted median	82	0.0223597	0.248081	0.0750091	0.82049
	Medication for cholesterol blood pressure or diabetes: Cholesterol lowering medication || id:ukb-a-488	Weighted median	29	0.0228662	0.00103041	2.76e-06	0.385184
		Inverse variance weighted	29	0.0405803	0.0114165	0.000157885	0.82551
		Simple mode	29	0.0372115	1.53e-05	7.45e-10	0.315631
	LDL cholesterol || id:ieu-b-110	MR Egger	143	0.00729158	0.132832	0.0310603	0.568064
	Concentration of small HDL particles || id:met-d-S_HDL_P	MR Egger	34	0.00995077	19.8017	2.34046	167.534
		Weighted median	34	0.0142939	8.4474	1.53208	46.5763
		Weighted mode	34	0.0299004	8.1087	1.33031	49.4255
	LDL cholesterol || id:ebi-a-GCST005068	Inverse variance weighted	6	0.045672	0.36077	0.13273	0.980595
	Free cholesterol in small HDL || id:met-d-S_HDL_FC	MR Egger	44	0.0029365	37.9582	3.97423	362.541
	LDL cholesterol || id:ebi-a-GCST002222	Inverse variance weighted	71	0.0229027	0.472064	0.247256	0.90127
	Total fatty acid levels || id:ebi-a-GCST90092987	MR Egger	48	0.0312101	10.2073	1.31565	79.1925
	Fatty acid(16:1)_[M-H]1- levels || id:ebi-a-GCST90060571	Wald ratio	1	0.0282913	0.000650752	9.24e-07	0.458295
	Fatty acid(16:1)_[M-H]1- levels || id:ebi-a-GCST90060102	Inverse variance weighted	2	0.0188615	0.017897	0.000622937	0.514182

## Sheet: Supplementary Table 3
Supplementary Table 3 Summary of GWAS information on exposures and outcomes in the study.
		Traits	GWAS ID	Author, Journal/Consortium	Sample size	Population	PubMed ID
Outcome		Alopecia areata	finn-b-L12_ALOPECAREATA	NA	211428	European	NA
Exposure	Lipids	Total lipids in large HDL	met-c-877	Kettunen et al., Nat Commun.	19273	European	27005778
		Total lipids in IDL	met-c-869	Kettunen et al., Nat Commun.	19273	European	27005778
		Total lipids in large LDL	met-c-883	Kettunen et al., Nat Commun.	19273	European	27005778
		Total lipids in medium LDL	met-c-906	Kettunen et al., Nat Commun.	19273	European	27005778
	TG	Triglyceride levels in large HDL	ebi-a-GCST90092854	Richardson TG et al., PLoS Biol.	115082	European	35213538
		Triglyceride levels in large VLDL	ebi-a-GCST90092878	Richardson TG et al., PLoS Biol.	115082	European	35213538
		Triglyceride levels in chylomicrons and extremely large VLDL	ebi-a-GCST90093050	Richardson TG et al., PLoS Biol.	115082	European	35213538
		Triglycerides to total lipids ratio in chylomicrons and extremely large VLDL	ebi-a-GCST90093051	Richardson TG et al., PLoS Biol.	111638	European	35213538
	Fatty acids	Omega-6 fatty acids	met-c-856	Kettunen et al., Nat Commun.	13506	European	27005778
	Cholesterol	Total cholesterol levels	ebi-a-GCST90018754	Sakaue S et al., Nat Genet.	135808	East Asian	34594039
		Serum total cholesterol	met-c-933	Kettunen et al., Nat Commun.	21491	European	27005778
		Cholesterol	ukb-e-30690_EAS	Pan-UKB team	2572	East Asian	NA
		HDL cholesterol	ieu-b-4843	Within family GWAS consortium	37120	European	NA
		Total cholesterol in IDL	met-c-867	Kettunen et al., Nat Commun.	19273	European	27005778
		Total cholesterol in LDL	met-c-895	Kettunen et al., Nat Commun.	21559	European	27005778
		Total cholesterol in large LDL	met-c-880	Kettunen et al., Nat Commun.	21552	European	27005778
		Total cholesterol in medium LDL	met-c-904	Kettunen et al., Nat Commun.	21559	European	27005778
		Total cholesterol in small LDL	met-c-924	Kettunen et al., Nat Commun.	21556	European	27005778
		LDL cholesterol	ebi-a-GCST90018961	Sakaue S et al., Nat Genet.	343621	European	34594039
		Cholesterol to total lipids ratio in chylomicrons and extremely large VLDL	ebi-a-GCST90093041	Richardson TG et al., PLoS Biol.	111638	European	35213538
		Free cholesterol to total lipids ratio in chylomicrons and extremely large VLDL	ebi-a-GCST90093045	Richardson TG et al., PLoS Biol.	111638	European	35213538
		Free cholesterol to esterified cholesterol ratio	met-c-853	Kettunen et al., Nat Commun.	13497	European	27005778
	Cholesterol esters	Cholesteryl esters to total lipids ratio in small HDL	met-d-S_HDL_CE_pct	Borges CM	115078	European	NA
		Cholesterol esters in medium LDL	met-c-905	Kettunen et al., Nat Commun.	19273	European	27005778
		Cholesteryl esters to total lipids ratio in large LDL	ebi-a-GCST90092859	Richardson TG et al., PLoS Biol.	115082	European	35213538
		Cholesterol esters in large VLDL	met-c-881	Kettunen et al., Nat Commun.	19273	European	27005778
		Cholesteryl esters to total lipids ratio in large VLDL	ebi-a-GCST90092871	Richardson TG et al., PLoS Biol.	115071	European	35213538
		Cholesteryl esters to total lipids ratio in chylomicrons and extremely large VLDL	ebi-a-GCST90093043	Richardson TG et al., PLoS Biol.	111638	European	35213538
	Phospholipids	Phospholipids in large HDL	met-c-879	Kettunen et al., Nat Commun.	19273	European	27005778
		Phospholipids in IDL	met-c-871	Kettunen et al., Nat Commun.	21559	European	27005778
		Phospholipids in medium LDL	met-c-908	Kettunen et al., Nat Commun.	21558	European	27005778
	Lipoproteins	Average diameter for LDL particles	met-d-LDL_size	Borges CM	115078	European	NA
		Average diameter for VLDL particles	ebi-a-GCST90093002	Richardson TG et al., PLoS Biol.	115082	European	35213538
		Concentration of large HDL particles	met-c-878	Kettunen et al., Nat Commun.	19273	European	27005778
		Concentration of large LDL particles	met-c-884	Kettunen et al., Nat Commun.	19273	European	27005778
		Concentration of medium LDL particles	met-c-907	Kettunen et al., Nat Commun.	19273	European	27005778
		Concentration of small LDL particles	met-c-926	Kettunen et al., Nat Commun.	19273	European	27005778
		LDL direct	ukb-e-30780_EAS	Pan-UKB team	2568	East Asian	NA
		Lipoprotein (a) levels	ebi-a-GCST90025993	Barton AR et al., Nat Genet.	348806	European	34226706
		Apolipoprotein A1 levels	ebi-a-GCST90025955	Barton AR et al., Nat Genet.	398508	European	34226706
		Apolipoprotein B	ukb-e-30640_EAS	Pan-UKB team	2553	East Asian	NA
Outcome		Androgenic alopecia	finn-b-L12_ALOPECANDRO	NA	119185	European	NA
Exposure	Cholesterol	HDL cholesterol	ebi-a-GCST90018956	Sakaue S et al., Nat Genet.	315133	European	34594039
		Cholesterol levels in large VLDL	ebi-a-GCST90092868	Richardson TG et al., PLoS Biol.	115082	European	35213538
	Cholesteryl esters	Cholesteryl ester levels in large VLDL	ebi-a-GCST90092870	Richardson TG et al., PLoS Biol.	115082	European	35213538
		Cholesteryl ester(20:3)_[M+NH4]1+ levels	ebi-a-GCST90060650	Harshfield EL et al., BMC Med.	5662	South Asian	34503513
		Cholesteryl ester(16:0)_[M+NH4]1+ levels	ebi-a-GCST90060627	Harshfield EL et al., BMC Med.	5662	South Asian	34503513
	Lipoproteins	LDL direct	ukb-e-30780_AFR	Pan-UKB team	6200	African American or Afro-Caribbean	NA
		Apolipoprotein A	ukb-e-30630_AFR	Pan-UKB team	5732	African American or Afro-Caribbean	NA
		Apolipoprotein B levels	ebi-a-GCST90025952	Barton AR et al., Nat Genet.	435744	European	34226706
Outcome		Other nonscarring hair loss	finn-b-L12_HAIRLOSSNONSCAR	NA	211220	European	NA
Exposure	Fatty acids	Ratio of linoleic acid to total fatty acids	ebi-a-GCST90092881	Richardson TG et al., PLoS Biol.	115006	European	35213538
		Ratio of docosahexaenoic acid to total fatty acid levels	ebi-a-GCST90092817	Richardson TG et al., PLoS Biol.	115006	European	35213538
	Cholesterol	High density lipoprotein cholesterol levels	ebi-a-GCST90101742	Choudhury A et al., Nat Commun.	10488	Sub-Saharan African	35546142
		Cholesterol to total lipids ratio in IDL	met-d-IDL_C_pct	Borges CM	115078	European	NA
		Cholesterol to total lipids ratio in small LDL	met-d-S_LDL_C_pct	Borges CM	115078	European	NA
	Phospholipids	Phospholipids to total lipids ratio in very small VLDL	ebi-a-GCST90093037	Richardson TG et al., PLoS Biol.	115082	European	35213538
	Lipoproteins	Glycolipid transfer protein domain-containing protein 2	prot-a-1223	Sun BB et al., Nature.	3301	European	29875488
		Lipase member N	prot-a-1753	Sun BB et al., Nature.	3301	European	29875488
		Colipase	prot-a-592	Sun BB et al., Nature.	3301	European	29875488
Outcome		Cicatricial alopecia [scarring hair loss]	finn-b-L12_HAIRLOSSSCAR	NA	211219	European	NA
Exposure	Fatty acids	Fatty acid(16:1)_[M-H]1- levels	ebi-a-GCST90060102	Harshfield EL et al., BMC Med.	13814	European	34503513
	Cholesterol	Cholesterol	ukb-e-30690_CSA	Pan-UKB team	8422	South Asian	NA
		HDL cholesterol	ebi-a-GCST005058	Prins BP et al., Sci Rep.	9796	European	28887542
		LDL cholesterol	ieu-a-300	GLGC	173082	Mixed	24097068
	Cholesteryl esters	Cholesteryl ester_16:1_[M+NH4]1+ levels	ebi-a-GCST90060210	Harshfield EL et al., BMC Med.	13814	European	34503513
	Lipoproteins	Concentration of small HDL particles	ebi-a-GCST90092951	Richardson TG et al., PLoS Biol.	115082	European	35213538
		LDL direct	ukb-e-30780_CSA	Pan-UKB team	8404	South Asian	NA
		apolipoprotein B	ieu-b-108	UK Biobank	439214	European	32203549
GWAS: genome-wide association study; TG: triglycerides; HDL: high-density lipoprotein; IDL: intermediate-density lipoprotein; LDL: low-density lipoprotein; VLDL: very-low-density lipoprotein.

## Sheet: Supplementary Table 4
Supplementary Table 4 Univariable mendelian randomization analysis results for IVW positivity (N=66).
Outcome	Exposure	Method	nSNP	P value	OR	OR_lci95	OR_uci95
Alopecia areata || id:finn-b-L12_ALOPECAREATA	Total lipids in large HDL || id:met-c-877	MR Egger	8	0.301949	2.28756	0.543958	9.6201
		Weighted median	8	0.0679384	1.74542	0.959765	3.17421
		Inverse variance weighted	8	0.0422782	1.57522	1.01596	2.44234
		Weighted mode	8	0.156593	1.90231	0.859613	4.20979
	Total lipids in IDL || id:met-c-869	MR Egger	20	0.0270591	2.04722	1.1422	3.66934
		Weighted median	20	0.0504582	1.64431	0.998999	2.70647
		Inverse variance weighted	20	0.0140422	1.54638	1.09205	2.18972
		Weighted mode	20	0.0549927	1.89078	1.02673	3.48198
	Total lipids in large LDL || id:met-c-883	MR Egger	23	0.00502362	2.29368	1.36457	3.85539
		Weighted median	23	0.0611211	1.57369	0.979064	2.52947
		Inverse variance weighted	23	0.0478768	1.38644	1.00305	1.91638
		Weighted mode	23	0.0722508	1.68806	0.980302	2.90682
	Total lipids in medium LDL || id:met-c-906	MR Egger	22	0.008508	2.28167	1.31101	3.97103
		Weighted median	22	0.0516662	1.58589	0.996665	2.52346
		Inverse variance weighted	22	0.0307001	1.44732	1.03498	2.02396
		Weighted mode	22	0.0613666	1.77923	1.00485	3.15039
	Triglyceride levels in large HDL || id:ebi-a-GCST90092854	MR Egger	47	0.0972614	1.58894	0.929738	2.71552
		Weighted median	47	0.337513	1.31571	0.751011	2.305
		Inverse variance weighted	47	0.0481745	1.48705	1.00318	2.20429
		Weighted mode	47	0.0578375	1.57963	0.996604	2.50375
	Triglyceride levels in large VLDL || id:ebi-a-GCST90092878	MR Egger	47	0.488483	0.697209	0.253404	1.91828
		Weighted median	47	0.34814	0.646606	0.260044	1.6078
		Inverse variance weighted	47	0.0426511	0.546926	0.305164	0.98022
		Weighted mode	47	0.34402	0.585548	0.195464	1.75412
	Triglyceride levels in chylomicrons and extremely large VLDL || id:ebi-a-GCST90093050	MR Egger	47	0.0560406	0.392696	0.154311	0.999346
		Weighted median	47	0.149741	0.530813	0.224219	1.25664
		Inverse variance weighted	47	0.0327396	0.538004	0.304557	0.950392
		Weighted mode	47	0.113748	0.427765	0.152358	1.20101
	Triglycerides to total lipids ratio in chylomicrons and extremely large VLDL || id:ebi-a-GCST90093051	MR Egger	18	0.0023488	0.15018	0.0536502	0.42039
		Weighted median	18	0.00699488	0.325322	0.143849	0.735732
		Inverse variance weighted	18	0.00358253	0.4043	0.219813	0.743624
		Weighted mode	18	0.00423099	0.262979	0.118954	0.581383
	Omega-6 fatty acids || id:met-c-856	MR Egger	11	0.0184514	5.74407	1.74133	18.9478
		Weighted median	11	0.0150199	2.35883	1.18119	4.71058
		Inverse variance weighted	11	0.00618683	2.02782	1.22242	3.36389
		Weighted mode	11	0.0750694	2.7848	1.0137	7.65029
	Total cholesterol levels || id:ebi-a-GCST90018754	MR Egger	47	0.00304784	4.16838	1.70615	10.1839
		Weighted median	47	0.0466154	2.33985	1.0128	5.40567
		Inverse variance weighted	47	0.0392415	1.82869	1.03021	3.24606
		Weighted mode	47	0.0234383	2.43572	1.15711	5.12719
	Serum total cholesterol || id:met-c-933	MR Egger	21	0.00736481	2.76702	1.42303	5.38037
		Weighted median	21	0.079107	1.65378	0.943199	2.89971
		Inverse variance weighted	21	0.043431	1.51529	1.01233	2.26815
		Weighted mode	21	0.0479474	2.05348	1.05146	4.01039
	Cholesterol || id:ukb-e-30690_EAS	Inverse variance weighted	2	0.0111886	1.89863	1.15693	3.11583
	HDL cholesterol || id:ieu-b-4843	MR Egger	32	0.645125	0.831169	0.381369	1.81148
		Weighted median	32	0.667831	1.14702	0.613038	2.14612
		Inverse variance weighted	32	0.0465422	1.54836	1.00671	2.38145
		Weighted mode	32	0.763924	1.10552	0.577749	2.11541
	Total cholesterol in IDL || id:met-c-867	MR Egger	19	0.023621	2.04018	1.16281	3.57956
		Weighted median	19	0.0390267	1.67786	1.0264	2.74283
		Inverse variance weighted	19	0.0240292	1.49269	1.05407	2.11382
		Weighted mode	19	0.0391797	1.88899	1.07844	3.30874
	Total cholesterol in LDL || id:met-c-895	MR Egger	23	0.013171	2.03246	1.21644	3.39588
		Weighted median	23	0.0478782	1.5842	1.0043	2.49895
		Inverse variance weighted	23	0.0337406	1.42232	1.02744	1.96896
		Weighted mode	23	0.0490599	1.67383	1.03094	2.71761
	Total cholesterol in large LDL || id:met-c-880	MR Egger	22	0.0100857	2.13508	1.2653	3.60277
		Weighted median	22	0.0519287	1.58767	0.996137	2.53048
		Inverse variance weighted	22	0.026128	1.45489	1.04556	2.02447
		Weighted mode	22	0.03289	1.82205	1.08881	3.04905
	Total cholesterol in medium LDL || id:met-c-904	MR Egger	22	0.0102536	2.15617	1.26739	3.6682
		Weighted median	22	0.0537534	1.57779	0.992655	2.50784
		Inverse variance weighted	22	0.0332237	1.4383	1.02933	2.00975
		Weighted mode	22	0.0398032	1.76845	1.06215	2.9444
	Total cholesterol in small LDL || id:met-c-924	MR Egger	16	0.0129095	2.47472	1.32638	4.61727
		Weighted median	16	0.0389745	1.73038	1.02813	2.9123
		Inverse variance weighted	16	0.0210777	1.56683	1.0698	2.29476
		Weighted mode	16	0.0590853	1.88654	1.02598	3.46892
	LDL cholesterol || id:ebi-a-GCST90018961	MR Egger	144	0.159998	1.4734	0.860503	2.52284
		Weighted median	144	0.0228062	2.08678	1.10774	3.93113
		Inverse variance weighted	144	0.0288235	1.59292	1.04929	2.41819
		Weighted mode	144	0.158288	1.48359	0.86013	2.55895
	Cholesterol to total lipids ratio in chylomicrons and extremely large VLDL || id:ebi-a-GCST90093041	MR Egger	26	0.00130378	6.63924	2.39523	18.4031
		Weighted median	26	0.00514572	3.54924	1.46128	8.62062
		Inverse variance weighted	26	0.00303	2.62302	1.38652	4.96226
		Weighted mode	26	0.0038882	4.14112	1.72558	9.93806
	Free cholesterol to total lipids ratio in chylomicrons and extremely large VLDL || id:ebi-a-GCST90093045	MR Egger	19	0.0102333	5.03213	1.68029	15.0702
		Weighted median	19	0.00160327	4.02045	1.694	9.54189
		Inverse variance weighted	19	0.000258429	3.54001	1.7968	6.97444
		Weighted mode	19	0.00514212	4.24023	1.74245	10.3185
	Free cholesterol to esterified cholesterol ratio || id:met-c-853	MR Egger	14	0.0351686	2.23715	1.15063	4.34963
		Weighted median	14	0.0618852	1.69972	0.973956	2.9663
		Inverse variance weighted	14	0.00705038	1.73395	1.16187	2.58773
		Weighted mode	14	0.118898	1.81017	0.901912	3.63309
	Cholesteryl esters to total lipids ratio in small HDL || id:met-d-S_HDL_CE_pct	MR Egger	49	0.253683	0.677533	0.350086	1.31125
		Weighted median	49	0.400157	0.752622	0.388195	1.45917
		Inverse variance weighted	49	0.0336647	0.611436	0.388333	0.962715
		Weighted mode	49	0.086781	0.583213	0.318654	1.06742
	Cholesterol esters in medium LDL || id:met-c-905	MR Egger	22	0.0105476	2.20559	1.27313	3.82097
		Weighted median	22	0.0461813	1.5852	1.00783	2.49336
		Inverse variance weighted	22	0.0310508	1.44429	1.03405	2.01729
		Weighted mode	22	0.0434301	1.77005	1.05156	2.97948
	Cholesteryl esters to total lipids ratio in large LDL || id:ebi-a-GCST90092859	MR Egger	28	0.490639	0.573799	0.120923	2.72277
		Weighted median	28	0.514876	0.703642	0.244316	2.02652
		Inverse variance weighted	28	0.0404814	0.475818	0.233809	0.96832
		Weighted mode	28	0.560918	0.719582	0.240599	2.15212
	Cholesterol esters in large VLDL || id:met-c-881	MR Egger	23	0.00628841	2.23961	1.33068	3.76939
		Weighted median	23	0.0494332	1.58667	1.00114	2.51465
		Inverse variance weighted	23	0.0431797	1.40121	1.01039	1.9432
		Weighted mode	23	0.0491208	1.72421	1.0326	2.87906
	Cholesteryl esters to total lipids ratio in large VLDL || id:ebi-a-GCST90092871	MR Egger	53	0.0155447	2.82634	1.25297	6.3754
		Weighted median	53	0.0164924	2.493	1.18152	5.26025
		Inverse variance weighted	53	0.0122127	1.8606	1.14484	3.02384
		Weighted mode	53	0.00646272	2.76177	1.36921	5.57064
	Cholesteryl esters to total lipids ratio in chylomicrons and extremely large VLDL || id:ebi-a-GCST90093043	MR Egger	20	0.00494443	7.86966	2.2257	27.8256
		Weighted median	20	0.00435162	4.10241	1.55474	10.8248
		Inverse variance weighted	20	0.00538472	2.64487	1.33328	5.2467
		Weighted mode	20	0.0147837	5.11542	1.55107	16.8706
	Phospholipids in large HDL || id:met-c-879	MR Egger	8	0.251562	2.54862	0.600598	10.815
		Weighted median	8	0.0675028	1.77604	0.959473	3.28754
		Inverse variance weighted	8	0.0374389	1.62485	1.02861	2.56668
		Weighted mode	8	0.135143	1.93351	0.899463	4.15633
	Phospholipids in IDL || id:met-c-871	MR Egger	21	0.0077898	2.41394	1.35061	4.31442
		Weighted median	21	0.0594455	1.62883	0.980746	2.70517
		Inverse variance weighted	21	0.0334094	1.46208	1.0303	2.07481
		Weighted mode	21	0.040004	1.82692	1.06707	3.12786
	Phospholipids in medium LDL || id:met-c-908	MR Egger	18	0.00834206	2.54976	1.38552	4.69232
		Weighted median	18	0.0478458	1.6671	1.00485	2.76581
		Inverse variance weighted	18	0.029485	1.51076	1.04198	2.19045
		Weighted mode	18	0.0429774	1.88134	1.0679	3.31439
	Average diameter for LDL particles || id:met-d-LDL_size	MR Egger	29	0.0368458	5.35956	1.1979	23.9793
		Weighted median	29	0.0257506	4.04561	1.18435	13.8194
		Inverse variance weighted	29	0.00896353	3.01527	1.31779	6.89932
		Weighted mode	29	0.126376	3.28805	0.747891	14.4557
	Average diameter for VLDL particles || id:ebi-a-GCST90093002	MR Egger	59	0.0586998	0.428292	0.180961	1.01367
		Weighted median	59	0.158281	0.58293	0.275429	1.23374
		Inverse variance weighted	59	0.0309325	0.573373	0.345965	0.95026
		Weighted mode	59	0.185353	0.524372	0.20402	1.34774
	Concentration of large HDL particles || id:met-c-878	MR Egger	8	0.262461	2.41974	0.596309	9.81895
		Weighted median	8	0.062568	1.74726	0.971132	3.14368
		Inverse variance weighted	8	0.0386511	1.5854	1.02433	2.45378
		Weighted mode	8	0.126155	1.91491	0.919562	3.98764
	Concentration of large LDL particles || id:met-c-884	MR Egger	23	0.00462998	2.35194	1.38568	3.99199
		Weighted median	23	0.0512009	1.57466	0.997626	2.48544
		Inverse variance weighted	23	0.0478322	1.38994	1.00314	1.92589
		Weighted mode	23	0.0478756	1.70615	1.03509	2.81226
	Concentration of medium LDL particles || id:met-c-907	MR Egger	22	0.00783531	2.34516	1.33233	4.12793
		Weighted median	22	0.0598465	1.58915	0.980966	2.57439
		Inverse variance weighted	22	0.030118	1.4544	1.03668	2.04044
		Weighted mode	22	0.0510052	1.79184	1.0314	3.11296
	Concentration of small LDL particles || id:met-c-926	MR Egger	15	0.0122446	2.76329	1.39249	5.48355
		Weighted median	15	0.0753158	1.67396	0.948792	2.95339
		Inverse variance weighted	15	0.0383449	1.53918	1.02341	2.31489
		Weighted mode	15	0.0709319	2.02062	0.997969	4.09122
	LDL direct || id:ukb-e-30780_EAS	Inverse variance weighted	2	0.010949	1.68485	1.12728	2.51822
	Lipoprotein (a) levels || id:ebi-a-GCST90025993	MR Egger	43	0.0116482	1.69971	1.14655	2.51972
		Weighted median	43	0.0465001	1.46901	1.00597	2.14519
		Inverse variance weighted	43	0.00983124	1.6345	1.1256	2.37347
		Weighted mode	43	0.0183305	1.61568	1.10149	2.36989
	Apolipoprotein A1 levels || id:ebi-a-GCST90025955	MR Egger	253	0.40808	1.23813	0.747056	2.052
		Weighted median	253	0.359145	1.32757	0.724493	2.43265
		Inverse variance weighted	253	0.0328946	1.46775	1.03168	2.08816
		Weighted mode	253	0.207433	1.34175	0.850519	2.11671
	Apolipoprotein B || id:ukb-e-30640_EAS	Inverse variance weighted	2	0.0101508	1.54466	1.10881	2.15184
Androgenic alopecia || id:finn-b-L12_ALOPECANDRO	HDL cholesterol || id:ebi-a-GCST90018956	MR Egger	242	0.140408	0.504935	0.204174	1.24874
		Weighted median	242	0.425803	0.614789	0.185678	2.0356
		Inverse variance weighted	242	0.0298277	0.498462	0.265965	0.934201
		Weighted mode	242	0.406424	0.677527	0.270686	1.69585
	Cholesterol levels in large VLDL || id:ebi-a-GCST90092868	MR Egger	44	0.464357	1.96832	0.326204	11.8768
		Weighted median	44	0.0614254	3.92832	0.936574	16.4768
		Inverse variance weighted	44	0.0470465	2.67716	1.01292	7.07579
		Weighted mode	44	0.155538	3.43707	0.644474	18.3304
	Cholesteryl ester levels in large VLDL || id:ebi-a-GCST90092870	MR Egger	48	0.0925888	5.13551	0.793843	33.2225
		Weighted median	48	0.0883204	3.49958	0.828685	14.7789
		Inverse variance weighted	48	0.0487435	2.64335	1.00536	6.95008
		Weighted mode	48	0.12754	3.57932	0.71465	17.927
	Cholesteryl ester(20:3)_[M+NH4]1+ levels || id:ebi-a-GCST90060650	MR Egger	5	0.238476	3.47367	0.658595	18.3214
		Weighted median	5	0.016715	5.75464	1.37246	24.1288
		Inverse variance weighted	5	0.00604318	5.57318	1.63474	19.0001
		Weighted mode	5	0.105157	4.8504	1.10105	21.3672
	Cholesteryl ester(16:0)_[M+NH4]1+ levels || id:ebi-a-GCST90060627	MR Egger	5	0.120945	12.5044	1.24733	125.355
		Weighted median	5	0.0437724	7.33087	1.05716	50.8358
		Inverse variance weighted	5	0.0425639	6.11933	1.06259	35.2405
		Weighted mode	5	0.105853	8.06705	1.12952	57.6151
	LDL direct || id:ukb-e-30780_AFR	MR Egger	8	0.524731	1.83565	0.314769	10.705
		Weighted median	8	0.0533492	2.30953	0.987978	5.39881
		Inverse variance weighted	8	0.0306853	2.434	1.08631	5.45366
		Weighted mode	8	0.0957892	2.3673	0.983926	5.69565
	Apolipoprotein A || id:ukb-e-30630_AFR	MR Egger	8	0.658564	0.237643	0.000553918	101.954
		Weighted median	8	0.179116	0.40625	0.10916	1.5119
		Inverse variance weighted	8	0.0186721	0.277725	0.095491	0.807731
		Weighted mode	8	0.285423	0.444793	0.112683	1.75573
	Apolipoprotein B levels || id:ebi-a-GCST90025952	MR Egger	166	0.314315	1.50288	0.681319	3.31509
		Weighted median	166	0.268937	1.71641	0.658649	4.47289
		Inverse variance weighted	166	0.028573	2.05612	1.07843	3.92016
		Weighted mode	166	0.059811	2.08989	0.975123	4.47908
Other nonscarring hair loss || id:finn-b-L12_HAIRLOSSNONSCAR	Ratio of linoleic acid to total fatty acids || id:ebi-a-GCST90092881	MR Egger	30	0.104165	0.202498	0.0314081	1.30557
		Weighted median	30	0.117122	0.270796	0.052842	1.38773
		Inverse variance weighted	30	0.0216546	0.232595	0.0669857	0.807643
		Weighted mode	30	0.119879	0.283469	0.0606565	1.32475
	Ratio of docosahexaenoic acid to total fatty acid levels || id:ebi-a-GCST90092817	MR Egger	23	0.62659	1.4225	0.351173	5.76217
		Weighted median	23	0.130007	2.36937	0.775645	7.23773
		Inverse variance weighted	23	0.0373348	3.14369	1.06947	9.24087
		Weighted mode	23	0.158343	2.32334	0.749408	7.20289
	High density lipoprotein cholesterol levels || id:ebi-a-GCST90101742	Inverse variance weighted	2	0.0300905	5.76387	1.18377	28.0647
	Cholesterol to total lipids ratio in IDL || id:met-d-IDL_C_pct	MR Egger	70	0.299425	0.462918	0.109274	1.96107
		Weighted median	70	0.334171	0.52898	0.145263	1.9263
		Inverse variance weighted	70	0.0455864	0.417006	0.176902	0.982995
		Weighted mode	70	0.31498	0.502712	0.132727	1.90406
	Cholesterol to total lipids ratio in small LDL || id:met-d-S_LDL_C_pct	MR Egger	29	0.572424	0.448122	0.0285576	7.03186
		Weighted median	29	0.0829476	0.183	0.0268344	1.24798
		Inverse variance weighted	29	0.0338868	0.228499	0.0584187	0.893754
		Weighted mode	29	0.161887	0.209086	0.0247218	1.76836
	Phospholipids to total lipids ratio in very small VLDL || id:ebi-a-GCST90093037	MR Egger	53	0.506487	2.34612	0.192923	28.5309
		Weighted median	53	0.633278	1.51868	0.2729	8.45141
		Inverse variance weighted	53	0.0387842	3.36583	1.06453	10.6421
		Weighted mode	53	0.890229	1.15822	0.145309	9.2319
	Glycolipid transfer protein domain-containing protein 2 || id:prot-a-1223	Inverse variance weighted	2	0.0420085	3.41059	1.0453	11.128
	Lipase member N || id:prot-a-1753	MR Egger	3	0.875463	0.89321	0.292297	2.72949
		Weighted median	3	0.0544286	0.721489	0.517324	1.00623
		Inverse variance weighted	3	0.0474721	0.714267	0.512092	0.996261
		Weighted mode	3	0.201459	0.724026	0.516699	1.01454
	Colipase || id:prot-a-592	MR Egger	3	0.274779	9.37926	1.24322	70.7604
		Weighted median	3	0.0245464	2.16354	1.10408	4.23963
		Inverse variance weighted	3	0.0358118	2.22416	1.05438	4.69173
		Weighted mode	3	0.199815	2.08858	0.971844	4.48853
Cicatricial alopecia [scarring hair loss] || id:finn-b-L12_HAIRLOSSSCAR	Fatty acid(16:1)_[M-H]1- levels || id:ebi-a-GCST90060102	Inverse variance weighted	2	0.0188615	0.017897	0.000622937	0.514182
	Cholesterol || id:ukb-e-30690_CSA	Inverse variance weighted	2	0.0467052	0.128085	0.0169041	0.970517
	HDL cholesterol || id:ebi-a-GCST005058	MR Egger	4	0.562443	3.13196	0.121248	80.9019
		Weighted median	4	0.0968765	3.00958	0.819572	11.0516
		Inverse variance weighted	4	0.0381492	3.45146	1.07001	11.1331
		Weighted mode	4	0.230606	2.9216	0.719734	11.8596
	LDL cholesterol || id:ieu-a-300	MR Egger	78	0.134473	0.46474	0.172207	1.25421
		Weighted median	78	0.296282	0.579553	0.208215	1.61315
		Inverse variance weighted	78	0.0203142	0.442729	0.222458	0.881103
		Weighted mode	78	0.19246	0.523418	0.199411	1.37388
	Cholesteryl ester_16:1_[M+NH4]1+ levels || id:ebi-a-GCST90060210	Inverse variance weighted	2	0.0393791	0.02739	0.00089367	0.839476
	Concentration of small HDL particles || id:ebi-a-GCST90092951	MR Egger	38	0.00578792	22.3413	2.80507	177.94
		Weighted median	38	0.00566455	10.3461	1.97631	54.1621
		Inverse variance weighted	38	0.0431163	3.20943	1.03674	9.93544
		Weighted mode	38	0.0161016	9.12487	1.63676	50.8707
	LDL direct || id:ukb-e-30780_CSA	Inverse variance weighted	2	0.0476319	0.214153	0.0466037	0.98407
	apolipoprotein B || id:ieu-b-108	MR Egger	163	0.0180497	0.2553	0.0832886	0.782555
		Weighted median	163	0.0144606	0.168942	0.0406273	0.702515
		Inverse variance weighted	163	0.0465935	0.42714	0.184801	0.987268
		Weighted mode	163	0.0170164	0.214584	0.0614161	0.749743
HDL: high-density lipoprotein; IDL: intermediate-density lipoprotein; LDL: low-density lipoprotein; VLDL: very-low-density lipoprotein.

## Sheet: Supplementary Table 5
Supplementary Table 5 Sensitivity analysis results for alopecia areata.
Exposure	Outcome	Heterogeneity			Pleiotropy
		method	Q	P value	MR-Egger intercept	P value
Total lipids in large HDL	Alopecia areata	MR Egger	4.876	0.56	-0.061	0.612
		IVW	5.162	0.64
Total lipids in IDL		MR Egger	43.202	0.59	-0.041	0.419
		IVW	43.866	0.603
Total lipids in large LDL		MR Egger	9.662	0.983	-0.098	0.024
		IVW	15.566	0.837
Total lipids in medium LDL		MR Egger	9.224	0.98	-0.09	0.057
		IVW	13.315	0.897
Triglyceride levels in large HDL		MR Egger	39.237	0.714	-0.008	0.723
		IVW	39.364	0.745
Triglyceride levels in large VLDL		MR Egger	42.194	0.592	-0.017	0.568
		IVW	42.525	0.619
Triglyceride levels in chylomicrons and extremely large VLDL		MR Egger	40.731	0.653	0.021	0.409
		IVW	41.425	0.664
Triglycerides to total lipids ratio in chylomicrons and extremely large VLDL		MR Egger	10.282	0.851	0.101	0.033
		IVW	15.756	0.541
Omega-6 fatty acids		MR Egger	5.855	0.754	-0.153	0.092
		IVW	9.42	0.493
Total cholesterol levels		MR Egger	43.731	0.526	-0.057	0.026
		IVW	49.061	0.351
Serum total cholesterol		MR Egger	9.897	0.955	-0.092	0.038
		IVW	14.88	0.783
Cholesterol		IVW	0.68	0.41	NA	NA
HDL cholesterol		MR Egger	31.408	0.396	0.065	0.074
		IVW	34.986	0.284
Total cholesterol in IDL		MR Egger	13.79	0.682	-0.06	0.183
		IVW	15.713	0.613
Total cholesterol in LDL		MR Egger	12.391	0.928	-0.073	0.093
		IVW	15.494	0.84
Total cholesterol in large LDL		MR Egger	9.186	0.981	-0.077	0.079
		IVW	12.62	0.921
Total cholesterol in medium LDL		MR Egger	9.641	0.974	-0.082	0.069
		IVW	13.336	0.896
Total cholesterol in small LDL		MR Egger	5.633	0.975	-0.101	0.091
		IVW	8.931	0.881
LDL cholesterol		MR Egger	129.412	0.767	0.005	0.653
		IVW	129.615	0.782
Cholesterol to total lipids ratio in chylomicrons and extremely large VLDL		MR Egger	10.915	0.99	-0.076	0.031
		IVW	16.149	0.91
Free cholesterol to total lipids ratio in chylomicrons and extremely large VLDL		MR Egger	3.758	0.999	-0.033	0.435
		IVW	4.398	0.999
Free cholesterol to esterified cholesterol ratio		MR Egger	9.59	0.652	-0.049	0.365
		IVW	10.476	0.655
Cholesteryl esters to total lipids ratio in small HDL		MR Egger	40.608	0.733	-0.009	0.677
		IVW	40.784	0.761
Cholesterol esters in medium LDL		MR Egger	15.609	0.62	-0.05	0.256
		IVW	16.986	0.591
Cholesteryl esters to total lipids ratio in large LDL		MR Egger	23.092	0.628	-0.012	0.793
		IVW	23.162	0.676
Cholesterol esters in large VLDL		MR Egger	9.425	0.985	-0.091	0.034
		IVW	14.574	0.88
Cholesteryl esters to total lipids ratio in large VLDL		MR Egger	35.292	0.954	-0.03	0.215
		IVW	36.869	0.944
Cholesteryl esters to total lipids ratio in chylomicrons and extremely large VLDL		MR Egger	9.405	0.95	-0.093	0.059
		IVW	13.462	0.814
Phospholipids in large HDL		MR Egger	4.541	0.604	-0.071	0.544
		IVW	4.955	0.665
Phospholipids in IDL		MR Egger	11.015	0.923	-0.089	0.047
		IVW	15.514	0.746
Phospholipids in medium LDL		MR Egger	5.676	0.991	-0.105	0.049
		IVW	10.173	0.896
Average diameter for LDL particles		MR Egger	16.654	0.939	-0.033	0.375
		IVW	17.469	0.939
Average diameter for VLDL particles		MR Egger	59.035	0.401	0.02	0.415
		IVW	59.733	0.413
Concentration of large HDL particles		MR Egger	4.622	0.593	-0.07	0.556
		IVW	5.01	0.659
Concentration of large LDL particles		MR Egger	9.44	0.985	-0.101	0.022
		IVW	15.564	0.837
Concentration of medium LDL particles		MR Egger	8.991	0.983	-0.093	0.052
		IVW	13.267	0.899
Concentration of small LDL particles		MR Egger	4.335	0.987	-0.118	0.058
		IVW	8.674	0.851
LDL direct		IVW	0.642	0.423	NA	NA
Lipoprotein (a) levels		MR Egger	44.696	0.319	-0.014	0.519
		IVW	45.156	0.341
Apolipoprotein A1 levels		MR Egger	260.7	0.324	0.008	0.358
		IVW	261.582	0.326
Apolipoprotein B		IVW	0.507	0.476	NA	NA
HDL: high-density lipoprotein; IDL: intermediate-density lipoprotein; LDL: low-density lipoprotein; VLDL: very-low-density lipoprotein; IVW: inverse variance weighted.

## Sheet: Supplementary Table 6
Supplementary Table 6 Sensitivity analysis results for androgenic alopecia.
Exposure	Outcome	Heterogeneity			Pleiotropy
		method	Q	P value	MR-Egger intercept	P value
HDL cholesterol	Androgenic alopecia	MR Egger	234.058	0.596	-0.0006	0.9691
		IVW	234.059	0.6136
Cholesterol levels in large VLDL		MR Egger	44.13	0.3816	0.0203	0.6909
		IVW	44.2984	0.4166
Cholesteryl ester levels in large VLDL		MR Egger	43.2019	0.5901	-0.0411	0.4193
		IVW	43.866	0.6031
Cholesteryl ester(20:3)_[M+NH4]1+ levels		MR Egger	1.794	0.6162	0.1241	0.4697
		IVW	2.475	0.6491
Cholesteryl ester(16:0)_[M+NH4]1+ levels		MR Egger	1.7216	0.6321	-0.1434	0.4191
		IVW	2.5942	0.6278
LDL direct		MR Egger	8.8341	0.1831	0.0666	0.7315
		IVW	9.0244	0.2509
Apolipoprotein A		MR Egger	7.7626	0.256	0.0202	0.9607
		IVW	7.7661	0.3536
Apolipoprotein B levels		MR Egger	178.301	0.2106	0.0233	0.1833
		IVW	180.242	0.1974
HDL: high-density lipoprotein; VLDL: very-low-density lipoprotein; LDL: low-density lipoprotein; IVW: inverse variance.

## Sheet: Supplementary Table 7
Supplementary Table 7 Sensitivity analysis results for other nonscarring hair loss.
Exposure	Outcome	Heterogeneity			Pleiotropy
		method	Q	P value	MR-Egger intercept	P value
Ratio of linoleic acid to total fatty acids	Other nonscarring hair loss	MR Egger	28.0057	0.4641	0.0104	0.8461
		IVW	28.0441	0.5155
Ratio of docosahexaenoic acid to total fatty acid levels		MR Egger	23.3587	0.3251	0.0999	0.1123
High density lipoprotein cholesterol levels		IVW	26.4129	0.2343	NA	NA
		IVW	0.2062	0.6596
Cholesterol to total lipids ratio in IDL		MR Egger	70.6177	0.3902	-0.0075	0.86
		IVW	70.6502	0.4222
Cholesterol to total lipids ratio in small LDL		MR Egger	19.6304	0.8459	-0.0409	0.5854
		IVW	19.9351	0.8668
Phospholipids to total lipids ratio in very small VLDL		MR Egger	42.3122	0.8016	0.0202	0.7509
Glycolipid transfer protein domain-containing protein 2		IVW	42.414	0.8259	NA	NA
		IVW	0.0009	0.9752
Lipase member N		MR Egger	0.0642	0.7999	-0.2124	0.7517
		IVW	0.2331	0.8899
Colipase		MR Egger	0.7914	0.3736	-0.6167	0.3811
		IVW	2.9391	0.23
IDL: intermediate-density lipoprotein; LDL: low-density lipoprotein; VLDL: very-low-density lipoprotein; IVW: inverse variance weighted.

## Sheet: Supplementary Table 8
Supplementary Table 8 Sensitivity analysis results for cicatricial alopecia [scarring hair loss].
Exposure	Outcome	Heterogeneity			Pleiotropy
		method	Q	P value	MR-Egger intercept	P value
Fatty acid(16:1)_[M-H]1- levels	Cicatricial alopecia [scarring hair loss]	IVW	0.7885	0.3745	NA	NA
Cholesterol		IVW	0.1172	0.732	NA	NA
HDL cholesterol		MR Egger	0.3225	0.851	0.0188	0.9556
		IVW	0.3264	0.9549
LDL cholesterol		MR Egger	63.751	0.8407	-0.0043	0.8946
		IVW	63.7686	0.8598
Cholesteryl ester_16:1_[M+NH4]1+ levels		IVW	0.8799	0.3482	NA	NA
Concentration of small HDL particles		MR Egger	33.4187	0.5919	-0.1302	0.0365
		IVW	38.1349	0.4176
LDL direct		IVW	0.1502	0.6982	NA	NA
apolipoprotein B		MR Egger	145.504	0.8038	0.0288	0.1767
		IVW	147.345	0.7889
HDL: high-density lipoprotein; LDL: low-density lipoprotein; IVW: inverse variance.

## Sheet: Supplementary Table 9
Supplementary Table 9 Multivariable mendelian randomization estimates for HDL-C, LDL-C and TG.
Outcome	Method	Exposure	OR	OR_lci95	OR_uci95	P value
Alopecia areata	MVMR-IVW	HDL-C	1.74016	1.08352	2.79473	0.0219153
		LDL-C	1.87013	0.930013	3.76057	0.0790218
		TG	1.91338	1.19807	3.05577	0.00659719
	MVMR-Egger	HDL-C	1.79588	1.01368	3.18168	0.0448017
		LDL-C	1.91746	0.909809	4.04111	0.0869941
		TG	1.92547	1.19789	3.09497	0.00681779
	MVMR-Lasso	HDL-C	1.79668	1.13073	2.85487	0.0131396
		LDL-C	1.98481	1.00341	3.92609	0.048867
		TG	1.93319	1.22405	3.05319	0.00469921
	MVMR-Median	HDL-C	1.20477	0.530659	2.73522	0.656099
		LDL-C	2.43974	0.804412	7.39962	0.11514
		TG	2.4547	1.17481	5.12895	0.0169188
Androgenic alopecia	MVMR-IVW	HDL-C	0.615183	0.281874	1.34262	0.222435
		LDL-C	1.43672	0.73871	2.79427	0.285678
		TG	0.960638	0.343849	2.68381	0.938934
	MVMR-Egger	HDL-C	0.712154	0.259792	1.95218	0.509393
		LDL-C	1.47304	0.749733	2.89418	0.260988
		TG	0.930585	0.32933	2.62954	0.892024
	MVMR-Lasso	HDL-C	0.603572	0.277974	1.31055	0.201848
		LDL-C	1.44261	0.745715	2.79077	0.276394
		TG	0.905679	0.326692	2.51079	0.848972
	MVMR-Median	HDL-C	0.592205	0.197803	1.77302	0.349073
		LDL-C	1.10809	0.40113	3.06101	0.843063
		TG	0.523639	0.112363	2.44028	0.410008
Other nonscarring hair loss	MVMR-IVW	HDL-C	0.934107	0.254729	3.42543	0.918108
		LDL-C	1.16011	0.503287	2.67412	0.727423
		TG	0.943438	0.298089	2.98594	0.9211
	MVMR-Egger	HDL-C	1.04591	0.195341	5.60013	0.958181
		LDL-C	1.16597	0.505153	2.69125	0.718988
		TG	0.94165	0.297483	2.98069	0.918548
	MVMR-Lasso	HDL-C	0.934107	0.254729	3.42543	0.918108
		LDL-C	1.16011	0.503287	2.67412	0.727423
		TG	0.943438	0.298089	2.98594	0.9211
	MVMR-Median	HDL-C	0.952487	0.229736	3.94902	0.946512
		LDL-C	0.734046	0.191901	2.80782	0.65149
		TG	1.50331	0.262066	8.62349	0.647378
Cicatricial alopecia [scarring hair loss]	MVMR-IVW	HDL-C	1.89657	0.697553	5.15657	0.209773
		LDL-C	0.525375	0.25613	1.07765	0.0790983
		TG	1.88009	0.521231	6.7815	0.334786
	MVMR-Egger	HDL-C	2.63398	0.782086	8.87098	0.117997
		LDL-C	0.52077	0.253825	1.06846	0.0751788
		TG	1.63914	0.440199	6.10354	0.461297
	MVMR-Lasso	HDL-C	1.89657	0.697553	5.15657	0.209773
		LDL-C	0.525375	0.25613	1.07765	0.0790983
		TG	1.88009	0.521231	6.7815	0.334786
	MVMR-Median	HDL-C	2.49097	0.651117	9.52969	0.182466
		LDL-C	0.525235	0.177487	1.55433	0.24474
		TG	3.73312	0.483642	28.815	0.206481
MVMR: multivariable Mendelian randomization; IVW: inverse variance; HDL-C: high-density lipoprotein cholesterol; LDL: low-density lipoprotein cholesterol; TG: triglycerides.

## Sheet: Supplementary Table 10
Supplementary Table 10 Multivariable MR-PRESSO results for HDL-C, LDL-C and TG.
Outcome	Exposure	Main MR Results					MR-PRESSO Global Test
		MR Analysis	Causal Estimate	Sd	T-stat	P value	Metric	Value
Alopecia areata	HDL-C	Raw	0.553977	0.241718	2.29183	0.0239499	RSSobs	121.612
	LDL-C	Raw	0.626006	0.356416	1.75639	0.0819939
	TG	Raw	0.648871	0.238861	2.71652	0.00773939
	HDL-C	Outlier-corrected	NA	NA	NA	NA	P value	0.284
	LDL-C	Outlier-corrected	NA	NA	NA	NA
	TG	Outlier-corrected	NA	NA	NA	NA
Androgenic alopecia	HDL-C	Raw	-0.485836	0.398201	-1.22008	0.223916	RSSobs	202.51
	LDL-C	Raw	0.36236	0.339399	1.06765	0.287004
	TG	Raw	-0.0401579	0.524191	-0.0766093	0.939013
	HDL-C	Outlier-corrected	NA	NA	NA	NA	P value	0.477
	LDL-C	Outlier-corrected	NA	NA	NA	NA
	TG	Outlier-corrected	NA	NA	NA	NA
Other nonscarring hair loss	HDL-C	Raw	-0.0681643	0.615125	-0.110814	0.912003	RSSobs	85.8595
	LDL-C	Raw	0.148514	0.395336	0.375664	0.708022
	TG	Raw	-0.0582243	0.545417	-0.106752	0.915216
	HDL-C	Outlier-corrected	NA	NA	NA	NA	P value	0.822
	LDL-C	Outlier-corrected	NA	NA	NA	NA
	TG	Outlier-corrected	NA	NA	NA	NA
Cicatricial alopecia [scarring hair loss]	HDL-C	Raw	0.640047	0.494962	1.29312	0.19904	RSSobs	97.2097
	LDL-C	Raw	-0.643643	0.355515	-1.81045	0.0733217
	TG	Raw	0.631318	0.634835	0.99446	0.322473
	HDL-C	Outlier-corrected	NA	NA	NA	NA	P value	0.637
	LDL-C	Outlier-corrected	NA	NA	NA	NA
	TG	Outlier-corrected	NA	NA	NA	NA
Sd: standard deviation; T-stat: T-statistic; RSSobs: residual sum of squares observed; HDL-C: high-density lipoprotein cholesterol; LDL: low-density lipoprotein cholesterol; TG: triglycerides.
